# Supplementary material for: Acquisition of suppressive function by conventional T cells limits anti-tumor immunity upon Treg depletion
Source: Sci Immunol. Author manuscript; Available in PMC 2024 Jan 5. (PMC7615475; doi:10.1126/sciimmunol.abo5558)
Supplement: Data file S1 [file EMS192862-supplement-Data_file_S1.xlsx]

## Sheet: SKW_Fig1_Suppl_Tconv_convergenc
Data file S1. Expression of Treg cell-associated transcripts (q<0.05; |FC|>3) in indicated cell types isolated from B16 tumors 18 days following tumor implantation in Foxp3-EGFP-DTR animals administered either PBS or DTx.
Gene name	Cluster		Foxp3EGFP+ Treg				Foxp3EGFP- CD4+ Tconv (PBS-treated mice)			Foxp3EGFP- CD8+ Tconv (PBS-treated mice)			Foxp3EGFP- CD4+ Tconv (DTx-treated mice)				Foxp3EGFP- CD8+ Tconv (DTx-treated mice)
			Repl 1	Repl 2	Repl 3		Repl 1	Repl 2		Repl 1	Repl 2		Repl 1	Repl 2	Repl 3		Repl 1	Repl 2	Repl 3
1500009L16Rik	A		227.772	694.394	267.227		19.132	9.90763		85.0451	23.9933		1172.64	2153.29	1023.22		833.299	1840.4	411.876
2610318N02Rik	A		235.393	336.905	176.582		49.1966	29.7229		88.6899	49.3195		75.7449	194.267	130.372		437.898	780.076	214.014
2900041M22Rik	A		62.6586	69.331	51.7973		0	0		18.224	0		198.246	26.5839	67.1614		213.406	120.382	102.296
6330408A02Rik	A		179.508	66.0811	71.8098		0	13.2102		63.1764	30.6581		69.199	73.6169	27.6547		169.986	97.2688	78.0681
AA467197	A		430.989	136.495	68.2782		2.73315	12.5497		38.8778	30.6581		1601.86	607.339	740.092		2074.93	1262.57	952.969
Adgrg1	A		24.5554	28.1657	24.7214		0	1.32102		244.201	58.6502		9.35122	0	65.8445		690.105	365.962	888.361
Ago4	A		37.2565	0	84.7592		0	0		0	0		121.566	51.1228	7.90134		6.46685	19.2611	0
Ahr	A		646.061	679.227	1842.33		281.514	120.213		210.183	99.972		1457.85	3009.09	3032.8		224.492	728.071	608.393
Alox15	A		21.1684	0	0		0	0		0	0		0	613.474	0		0	184.907	22.882
Anln	A		233.7	379.154	138.911		0	0		148.221	1.33296		97.2527	222.896	93.4992		383.392	714.588	286.698
Apobec2	A		248.941	176.577	121.253		24.5983	23.1178		71.6809	51.9854		123.436	107.358	73.7458		511.805	616.357	193.824
Asap2	A		68.5857	111.58	72.9871		43.7303	0		48.5972	38.6558		40.2102	33.7411	51.3587		97.0027	78.9707	203.246
B3gat2	A		26.2489	15.1662	0		0	0		0	0		71.0692	11.247	0		7.39068	1.92611	29.612
Bace2	A		69.4325	68.2477	111.835		0	5.94458		12.1493	13.3296		302.979	577.688	450.376		94.2312	117.493	122.486
Bzrap1	A		56.7314	99.6634	83.5819		0	0		9.71944	0		2.80537	124.74	72.429		62.8208	0	261.124
Cables1	A		737.508	681.394	1211.35		0	3.30254		549.148	109.303		350.671	217.783	1116.72		858.243	448.785	2421.46
Calca	A		55.0379	5.41649	14.1265		0	0		0	0		134.658	449.881	221.238		16.629	24.0764	5.38401
Capn5	A		71.126	108.33	78.8731		0	0		0	0		46.7561	82.819	50.0418		75.7545	99.1949	208.63
Cass4	A		248.094	102.913	364.935		15.0323	38.3095		18.224	0		227.235	692.203	393.75		27.7151	206.094	243.626
Ccl1	A		248.094	190.66	83.5819		0	0		225.977	38.6558		1633.66	1340.44	1647.43		1334.94	1071.88	1052.57
Ccl3	A		1666.38	604.48	962.958		40.9972	25.7598		1063.06	213.273		382.465	242.322	293.666		6636.83	2931.55	4025.89
Ccl4	A		5203.2	1704.03	1470.34		10.9326	35.6675		1620.72	902.413		1519.57	700.383	1183.88		24926.9	9971.49	9800.24
Ccl5	A		19914.4	5965.72	5176.19		1285.94	703.442		8615.07	3293.74		6325.16	3925.21	6284.2		52473.8	60574.4	35539.8
Ccnf	A		828.956	1264.21	513.264		75.1615	30.3834		215.043	66.648		642.429	745.371	499.101		1063.33	2230.44	856.057
Ccr5	A		5903.45	6681.78	6970.26		277.414	140.028		1369.23	430.546		3747.97	2144.09	2579.79		10746.1	9231.87	11412.7
Cd38	A		3019.47	969.551	1544.5		142.124	107.663		382.703	243.932		770.54	1360.89	928.408		2881.44	4660.23	2146.87
Cd79b	A		400.507	685.727	402.606		77.8946	36.9885		725.313	746.457		88.8366	144.166	72.429		311.332	1296.27	247.664
Cd86	A		2015.24	1606.53	1749.33		531.597	332.236		1163.9	1238.32		898.652	349.68	701.902		3413.57	1921.3	1926.13
Cdkn2b	A		38.1032	30.3323	114.189		2.73315	3.96305		7.28958	6.6648		57.9775	141.099	75.0627		137.651	130.976	57.8781
Cela1	A		370.024	387.82	373.176		56.0295	3.96305		37.6628	14.6626		181.414	602.227	441.158		152.433	322.624	169.596
Cenpv	A		96.5281	116.996	40.0252		32.7977	8.58661		160.371	133.296		74.8097	111.448	135.64		171.833	270.619	230.166
Cercam	A		39.7967	89.9137	158.923		0	0		145.792	121.299		44.8858	301.625	329.223		234.654	913.941	620.507
Cetn4	A		40.6434	0	32.9619		0	0		10.9344	0		132.787	39.8758	25.0209		69.2876	25.0395	36.342
Chst11	A		36.4097	106.163	71.8098		0	0		29.1583	19.9944		43.9507	50.1004	131.689		323.342	283.139	401.108
Chsy1	A		510.583	534.066	789.908		102.493	101.718		1041.2	654.483		452.599	1032.68	1320.84		847.157	2180.36	3790.34
Clgn	A		87.214	115.913	23.5442		0	5.94458		43.7375	0		6.54585	20.4491	36.8729		197.701	36.5962	91.5281
Crabp2	A		36.4097	8.66638	0		0	0		1.21493	0		0	57.2576	9.21823		27.7151	46.2267	25.574
Csf1	A		1430.99	838.472	2094.26		158.522	44.2541		219.902	94.6401		3002.68	8097.86	7722.24		2406.59	2026.27	6061.04
Ctla2a	A		5203.2	2663.83	2606.34		896.472	368.564		2257.34	1688.86		5988.52	2824.02	4285.16		10917	6399.51	7394.93
Ctla2b	A		1245.55	640.229	1010.05		169.455	77.2795		550.363	427.88		1298.88	564.396	979.766		3158.59	1443.62	2063.42
Ctnnbip1	A		162.574	35.7488	108.303		16.3989	12.5497		23.0837	18.6614		38.34	73.6169	81.6472		194.005	254.247	179.018
Cyb561	A		55.0379	42.2486	78.8731		0	0		30.3733	6.6648		49.5614	181.997	110.619		32.3342	104.01	111.718
Cyp4f18	A		5.08043	19.4994	20.0126		0	0		17.009	0		0	0	23.704		0	641.396	219.398
Cyp4f39	A		80.4401	8.66638	30.6075		0	0		0	0		51.4317	139.054	28.9716		27.7151	0	0
Dapk2	A		466.552	95.3302	257.809		21.8652	21.1363		328.031	178.617		672.352	239.255	521.488		2066.62	1805.73	1541.17
Depdc1b	A		182.049	548.148	128.316		17.7654	16.5127		225.977	255.928		95.3824	255.614	198.85		371.382	1377.17	253.048
Dip2a	A		161.727	150.578	217.784		53.2963	11.2286		41.3076	17.3285		207.597	245.39	260.744		58.2016	39.4853	638.005
Disc1	A		32.176	16.2495	25.8986		0	1.98153		61.9614	42.6547		88.8366	52.1453	46.0912		103.47	130.013	91.5281
Dusp16	A		22.8619	124.579	60.0377		10.9326	3.30254		27.9434	53.3184		1.87024	69.527	81.6472		22.172	19.2611	63.2621
Dynlt1a	A		107.536	111.58	67.101		25.9649	15.1917		18.224	23.9933		90.7068	96.1109	89.5485		181.072	97.2688	52.4941
Epha1	A		0.846738	2.16659	8.24047		0	0		0	0		8.4161	27.6063	17.1196		4.61918	21.1873	6.73001
Espl1	A		70.2792	333.656	231.91		0	0		108.129	0		131.852	113.493	255.477		57.2778	213.799	788.757
F2rl2	A		453.851	257.825	231.91		49.1966	54.1617		211.398	66.648		1345.64	973.379	800.669		1425.48	1696.91	928.741
Fam20a	A		259.102	233.992	226.024		0	0		49.8121	14.6626		1167.03	888.515	937.626		1004.21	554.721	752.415
Fcgr4	A		33.8695	0	0		0	0		40.0927	0		0	41.9207	14.4858		0	0	9.42201
Fgr	A		229.466	284.907	81.2275		24.5983	15.1917		270.929	166.62		0	106.335	105.351		338.124	556.647	565.321
Fhl2	A		410.668	198.243	341.391		46.4635	23.7783		235.696	97.306		887.43	597.115	770.381		1972.39	1713.28	1306.97
Fnip2	A		16.9348	20.5826	45.9112		0	0		0	6.6648		100.058	39.8758	15.8027		27.7151	36.5962	67.3001
Fut7	A		1944.96	1102.8	1719.9		107.959	26.4204		143.362	58.6502		2045.11	3888.4	2728.6		2047.22	3285.95	1185.83
Galnt3	A		297.205	350.988	412.024		1.36657	0		170.09	5.33184		315.136	332.298	396.384		853.624	697.253	978.543
Gcnt2	A		0	0	36.4935		0	0		18.224	0		0	98.1558	0		12.0099	167.572	121.14
Gfod1	A		77.8999	102.913	136.556		0	3.96305		55.8868	46.6536		76.68	146.211	80.3303		54.5063	123.271	282.66
Gldc	A		47.4173	28.1657	37.6707		0	0		111.774	31.991		63.5883	56.2351	9.21823		378.772	93.4165	166.904
Gm16201	A		22.8619	21.6659	56.5061		0	0		0	0		71.0692	103.268	71.1121		46.1918	81.8599	49.802
Gpr15	A		716.34	683.561	417.91		114.792	48.8776		326.816	66.648		4408.16	2442.65	2170.23		1773.76	3094.3	594.933
Gpt2	A		64.3521	103.997	94.1768		6.83286	21.1363		37.6628	5.33184		76.68	398.758	176.463		32.3342	31.7809	53.8401
Gstm5	A		27.9423	28.1657	34.1391		0	0		2.42986	0		149.619	135.987	316.054		824.985	334.181	791.449
Gstt1	A		15.2413	45.4985	74.1643		0	0		2.42986	0		112.215	55.2127	14.4858		148.737	202.242	64.6081
Gzmb	A		21685.8	19202.5	16533.9		546.629	130.781		4779.54	1071.7		13630.3	8323.82	10437.7		104756	80347.9	65337.6
Gzmf	A		0	1.0833	1.17721		0	0		78.9705	31.991		0	0	127.738		1188.98	149.274	1403.88
Haao	A		0	8.66638	18.8354		0	0		1014.47	1130.35		191.7	105.313	100.084		836.071	776.224	553.207
Havcr2	A		4018.62	3541.3	5262.13		68.3286	46.8961		766.621	186.614		2327.52	1880.3	2793.12		8045.68	5196.66	7599.52
Hdhd3	A		116.003	45.4985	18.8354		0	0		17.009	0		0	25.5614	13.1689		66.5161	113.641	76.7221
Heatr9	A		65.1988	41.1653	7.06326		0	0		0	5.33184		0	1.02246	28.9716		78.526	64.5248	71.3381
Hecw2	A		41.4901	0	0		0	0		0	0		107.539	0	0		18.4767	1.92611	0
Hhex	A		17.7815	1.0833	12.9493		0	0		125.138	0		119.696	92.0211	65.8445		59.1255	148.311	68.6461
Hip1	A		1841.65	1941.27	2554.55		176.288	48.2171		360.834	51.9854		1557.91	1219.79	1983.24		2047.22	1820.18	4974.82
Hist1h1b	A		491.955	1315.12	185.999		27.3315	13.8707		57.1017	9.33072		344.125	204.491	169.879		654.075	2448.09	257.086
Hist1h2ab	A		83.827	135.412	23.5442		12.2992	0		4.85972	1.33296		12.1566	23.5165	14.4858		70.2115	241.727	33.65
Hk2	A		73.6662	266.491	191.885		6.83286	0		59.5316	9.33072		373.114	128.83	308.152		119.175	130.013	566.667
Hopxos	A		95.6813	47.6651	29.4303		5.46629	5.94458		30.3733	6.6648		204.792	78.7292	73.7458		114.556	81.8599	98.2581
Hrh4	A		93.1411	128.912	177.759		53.2963	10.5681		43.7375	1.33296		3715.24	5134.78	3562.19		1813.49	3076.97	821.061
Ifitm2	A		640.98	739.892	506.201		157.156	38.3095		70.466	11.9966		21963.2	9226.65	12748.8		10938.2	8863.98	4585.83
Ifitm3	A		612.191	422.486	197.771		153.056	29.7229		64.3913	30.6581		13631.3	6002.84	6126.17		5067.24	3318.69	1585.59
Igf2bp3	A		39.7967	94.2469	85.9364		0	3.96305		0	0		283.342	280.153	180.414		175.529	138.68	96.9121
Ighg1	A		0	3.24989	0		0	0		0	0		0.935122	0	0		141.347	0	0
Il1rl1	A		1138.02	1470.03	1167.79		84.7275	41.6121		0	0		1886.14	5156.25	3487.13		217.101	319.735	352.652
Iqcg	A		91.4477	32.4989	5.88605		0	6.60509		0	0		98.1878	50.1004	69.7952		151.509	42.3745	36.342
Itga2	A		141.405	382.404	377.885		68.3286	57.4643		182.24	11.9966		1365.28	1552.09	844.127		365.839	986.17	402.454
Itgad	A		36.4097	0	0		0	0		36.4479	27.9921		1.87024	24.539	3.95067		68.3638	202.242	107.68
Itgax	A		0	19.4994	0		0	0		501.766	109.303		280.537	247.434	267.329		2851.88	5134.06	5785.11
Kcnq5	A		22.0152	186.327	101.24		6.83286	0		46.1673	42.6547		25.2483	276.063	197.534		82.2213	56.8204	114.41
Kdelc2	A		218.458	64.9978	200.126		42.3638	30.3834		76.5406	61.3161		317.941	626.766	404.285		226.34	294.695	228.82
Klf12	A		144.792	74.7475	63.5694		0	6.60509		41.3076	0		356.281	457.038	371.363		115.479	160.831	169.596
Klrb1b	A		12.7011	40.082	34.1391		4.09972	0		337.751	34.6569		168.322	59.3025	82.9641		37.8772	636.581	240.934
Klri2	A		15.2413	15.1662	0		0	0		379.058	15.9955		254.353	22.494	57.9432		336.276	436.265	298.812
Krt18	A		25.4021	8.66638	22.367		0	0		9.71944	0		50.4966	52.1453	23.704		0.923835	20.2242	4.038
Ksr1	A		28.7891	111.58	64.7466		0	0		2.42986	0		21.5078	110.425	181.731		97.9265	40.4484	176.326
Lag3	A		320.914	170.078	210.721		1.36657	7.92611		114.203	22.6603		26.1834	151.324	183.048		603.264	395.816	650.119
Lpar2	A		41.4901	41.1653	22.367		0	0		0	0		74.8097	0	0		22.172	18.2981	0
Lrrk1	A		246.401	139.745	250.746		49.1966	1.32102		512.701	333.24		228.17	207.559	399.018		1046.71	1651.64	3461.92
Lsr	A		290.431	300.073	377.885		19.132	12.5497		46.1673	10.6637		233.78	515.318	373.997		108.089	208.02	249.01
Ltb4r1	A		529.211	605.563	613.327		72.4284	11.8892		170.09	0		1431.67	2210.55	676.882		400.945	606.726	223.436
Mboat2	A		33.0228	0	32.9619		0	0		0	0		0	44.9881	63.2107		76.6783	152.163	29.612
Mical2	A		113.463	94.2469	168.341		16.3989	0		89.9048	0		90.7068	65.4372	77.6965		112.708	121.345	288.044
Mis18bp1	A		305.672	602.313	310.784		5.46629	5.28407		157.941	51.9854		402.102	109.403	125.105		363.991	805.116	306.888
Mllt4	A		82.1335	31.4156	49.4428		0	3.30254		63.1764	43.9877		0	6.13474	7.90134		33.2581	14.4459	20.19
Mnda	A		181.202	237.242	54.1517		21.8652	15.8522		75.3257	5.33184		438.572	195.289	188.315		265.141	140.606	160.174
Morn4	A		38.1032	62.8312	28.2531		0	0		0	0		65.4585	9.20211	6.58445		12.9337	21.1873	32.304
Msc	A		0	57.4148	1.17721		0	0		0	0		0	9.20211	11.852		57.2778	92.4535	37.688
Mt1	A		1109.23	1355.21	940.591		57.3961	78.6005		142.147	25.3262		211.338	190.177	346.342		2877.75	611.541	833.175
Mtfp1	A		41.4901	25.9991	17.6582		9.56601	2.64204		112.989	86.6424		49.5614	57.2576	32.9223		45.2679	52.0051	33.65
Muc20	A		330.228	142.995	282.531		0	0		0	0		276.796	514.296	238.357		642.989	1454.22	339.192
Mxd3	A		255.715	569.814	143.62		0	13.8707		48.5972	9.33072		43.9507	209.604	106.668		432.355	933.202	265.162
Myadm	A		1755.29	1530.7	2162.54		241.883	212.023		311.022	89.3083		2107.76	4081.65	2211.06		2119.28	4286.57	1534.44
Naip6	A		0	108.33	62.3922		0	0		0	0		2.80537	53.1677	73.7458		13.8575	0.963057	37.688
Napsa	A		470.786	222.076	190.708		47.83	27.7414		272.144	7.99776		75.7449	140.077	172.513		1426.4	1564.97	763.183
Neurl1b	A		58.4249	50.915	31.7847		0	0		0	0		40.2102	0	6.58445		24.0197	132.902	32.304
Nhsl2	A		16.9348	59.5814	60.0377		0	4.62356		0	0		523.668	1160.49	564.946		162.595	995.801	319.002
Nkg7	A		39067.6	17412.9	11160		2272.61	1120.88		29293.2	26685.8		40444.9	21458.3	23985.8		119071	117971	64989
Nod2	A		55.0379	31.4156	35.3163		0	3.30254		0	0		67.3288	1.02246	21.0702		1.84767	6.7414	20.19
Nr4a2	A		543.605	504.817	669.833		6.83286	138.046		639.053	325.242		112.215	361.95	152.759		1106.75	972.688	1475.22
Nrgn	A		48.264	31.4156	18.8354		0	0		86.26	19.9944		77.6151	67.4821	81.6472		262.369	226.318	212.668
Nrp1	A		4486.02	3928.04	4960.77		893.739	594.458		545.504	245.265		5067.42	9730.72	7120.42		2976.6	3045.19	2332.62
Nt5dc2	A		119.39	114.83	71.8098		12.2992	13.2102		95.9795	67.9809		90.7068	10.2246	2.63378		110.86	272.545	113.064
Nudt17	A		30.4826	1.0833	14.1265		0	0.660509		18.224	5.33184		56.1073	22.494	0		27.7151	29.8548	14.806
Oaf	A		12.7011	0	21.1898		0	0		0	0		44.8858	54.1902	46.0912		35.1057	64.5248	20.19
Ociad2	A		93.1411	41.1653	55.3289		0	0		14.5792	0		74.8097	4.08983	0		33.2581	36.5962	12.114
Ogfrl1	A		39.7967	14.0829	51.7973		0	3.30254		32.8031	34.6569		0	10.2246	17.1196		61.897	119.419	133.254
Osbpl1a	A		131.244	38.9987	0		0	0		0	0		16.8322	143.144	88.2316		14.7814	65.4879	29.612
Pcyt1b	A		142.252	150.578	149.506		0	0		0	0		62.6532	395.691	205.435		83.1452	74.1554	137.292
Phf21b	A		8.46738	1.0833	29.4303		0	0		0	2.66592		83.2258	13.2919	0		29.5627	4.81529	22.882
Pik3ap1	A		1439.45	926.219	1218.41		113.426	46.2356		1212.5	343.904		2464.98	4526.42	4170.59		4517.55	5848.65	7347.82
Pilrb1	A		5.92716	43.3319	0		0	0		7.28958	0		65.4585	65.4372	59.2601		161.671	101.121	109.026
Pla1a	A		0	33.5822	24.7214		0	0		9.71944	1.33296		25.2483	0	13.1689		61.897	9.63057	24.228
Plac8	A		3185.43	635.896	419.087		196.786	50.1987		1956.04	1771.5		3892.91	2135.91	1733.03		8143.61	5519.28	3301.74
Plag1	A		0	2.16659	0		0	0		6.07465	0		0	2.04491	0		23.0959	8.66751	8.07601
Plek	A		3341.23	1861.1	2416.81		118.892	156.541		2427.43	951.733		2148.91	1465.18	1486.77		7324.17	9708.58	8120.43
Plekha6	A		0	22.7492	31.7847		0	0		376.628	309.247		0	0	0		28.6389	6.7414	37.688
Plekhg3	A		99.0683	241.575	168.341		0	0		119.063	94.6401		61.718	319.006	439.841		221.72	144.459	469.754
Plod2	A		196.443	68.2477	178.936		0	0		65.6062	26.6592		6.54585	58.28	32.9223		193.082	159.867	302.85
Plscr4	A		111.769	31.4156	78.8731		0	7.92611		86.26	26.6592		241.261	62.3698	79.0134		232.806	155.052	165.558
Podnl1	A		1010.16	680.311	1188.98		262.382	142.67		257.565	230.602		613.44	2248.38	2641.68		270.684	379.444	961.045
Ppp2r3a	A		7.62064	94.2469	441.454		20.4986	11.8892		72.8958	81.3105		232.845	545.992	244.942		71.1353	52.9681	122.486
Prnp	A		465.706	400.82	404.96		127.091	61.4273		38.8778	54.6513		703.212	1060.29	974.499		298.399	541.238	362.074
Pros1	A		623.199	346.655	360.226		84.7275	57.4643		72.8958	25.3262		49.5614	1054.15	392.433		100.698	233.06	153.444
Prr36	A		72.8194	20.5826	0		0	0		0	0		0	52.1453	0		59.1255	81.8599	69.9921
Prss30	A		54.1912	7.58308	7.06326		0	0		72.8958	63.982		542.371	212.671	322.638		318.723	260.988	231.512
Ptprj	A		265.876	644.562	920.579		176.288	29.7229		166.445	81.3105		605.959	587.913	916.556		449.908	550.869	1994.77
Racgap1	A		3400.5	6028.55	3272.65		692.852	498.024		4361.6	4364.11		2678.19	2852.65	2778.64		5202.12	10380.8	5011.16
Rasl11a	A		86.3672	76.9141	65.9238		2.73315	15.8522		2.42986	9.33072		491.874	430.454	275.23		301.17	343.811	86.1441
Rbm47	A		76.2064	42.2486	76.5187		0	0		0	0		38.34	272.996	122.471		139.499	243.653	114.41
Ret	A		53.3445	0	0		0	0		43.7375	53.3184		0	48.0555	9.21823		267.912	677.992	814.331
Rnf128	A		209.144	333.656	304.898		69.6952	31.7044		86.26	1.33296		445.118	905.896	300.251		168.138	336.107	170.942
Rnf24	A		15.2413	0	41.2024		0	0		1.21493	0		200.116	1.02246	6.58445		52.6586	21.1873	0
Rpgrip1l	A		187.129	90.997	113.012		0	5.28407		41.3076	0		189.83	25.5614	0		31.4104	41.4115	21.536
Rrm2	A		4372.55	7201.76	3034.85		546.629	256.277		1059.42	458.538		2227.46	3298.44	2251.88		5099.57	10499.2	4247.98
Rtn2	A		0	8.66638	23.5442		0	0		0	0		55.1722	13.2919	23.704		10.1622	59.7095	0
Runx2os1	A		41.4901	41.1653	36.4935		0	0		8.50451	0		118.76	31.6962	30.2885		55.4301	50.079	34.996
Scd1	A		5.08043	22.7492	0		0	0		0	0		0	36.8084	42.1405		104.393	94.3796	32.304
Scin	A		218.458	140.829	125.962		0	0		54.6719	15.9955		426.415	187.11	412.187		48.0394	74.1554	86.1441
Scn11a	A		50.8043	68.2477	29.4303		0	5.94458		10.9344	5.33184		119.696	15.3368	31.6054		22.172	6.7414	4.038
Sema4c	A		39.7967	0	62.3922		0	0		52.242	0		67.3288	83.8414	36.8729		10.1622	15.4089	130.562
Sema7a	A		33.0228	16.2495	34.1391		0	0		0	0		2.80537	29.6512	7.90134		36.9534	46.2267	141.33
39692	A		155.8	133.246	238.974		24.5983	16.5127		210.183	34.6569		382.465	579.733	250.209		41.5726	137.717	114.41
Serp2	A		99.0683	101.83	71.8098		24.5983	0		98.4093	85.3094		35.5346	34.7635	43.4574		311.332	267.73	284.006
Serpine2	A		244.707	40.082	67.101		1.36657	22.4573		202.893	71.9798		212.273	244.367	102.717		857.319	601.911	716.073
Slc29a4	A		116.003	95.3302	143.62		0	0		25.5135	3.99888		149.619	224.94	146.175		47.1156	119.419	86.1441
Slc43a1	A		0	43.3319	34.1391		0	0		133.642	39.9888		81.3556	62.3698	7.90134		110.86	51.042	52.4941
Smim24	A		318.373	149.495	167.164		27.3315	21.1363		134.857	63.982		216.948	116.56	85.5979		291.008	513.309	122.486
Smim3	A		459.778	573.064	473.239		53.2963	21.7968		178.595	105.304		441.377	232.098	301.568		1105.83	654.879	729.533
Smpdl3b	A		276.036	228.576	260.164		87.4607	33.6859		300.088	89.3083		602.218	761.73	879.683		1665.68	2522.25	1615.2
Soat2	A		26.2489	115.913	85.9364		8.19944	11.2286		99.6243	19.9944		284.277	393.646	316.054		402.792	313.957	425.336
Specc1	A		61.8118	24.9158	88.2908		5.46629	0		44.9524	0		0	32.7186	46.0912		119.175	126.16	141.33
Spin4	A		40.6434	10.833	0		0	0		0	0		44.8858	53.1677	23.704		108.089	7.70446	157.482
Sspo	A		58.4249	0	12.9493		0	0		0	0		77.6151	75.6618	42.1405		0	28.8917	0
Stag3	A		1.69348	6.49978	15.3037		0	0		14.5792	83.9764		1.87024	0	18.4365		71.1353	26.9656	14.806
Stbd1	A		0	16.2495	30.6075		0	0		0	1.33296		70.1341	129.852	56.6263		1.84767	37.5592	0
Stc2	A		4.23369	32.4989	25.8986		0	0		8.50451	0		112.215	195.289	156.71		77.6022	78.0076	96.9121
Stk32c	A		142.252	67.1644	114.189		0	0		0	11.9966		73.8746	141.099	238.357		109.013	50.079	481.868
Sulf2	A		87.214	22.7492	136.556		0	3.30254		308.592	1.33296		0	320.029	165.928		26.7912	660.657	387.648
Susd2	A		735.815	1111.46	1158.38		344.376	112.947		173.735	53.3184		756.513	1691.14	1178.62		34.1819	680.881	111.718
Sytl3	A		564.774	519.983	386.125		153.056	55.4827		694.94	645.152		723.784	873.178	786.183		1295.22	2208.29	1565.4
Tbc1d24	A		44.8771	21.6659	37.6707		0	0		0	0		70.1341	4.08983	0		0.923835	13.4828	17.498
Tead2	A		32.176	23.8325	16.4809		0	0		0	0		41.1454	5.11228	0		10.1622	21.1873	18.844
Themis2	A		177.815	136.495	77.6959		0	26.4204		114.203	45.3206		68.2639	495.891	475.397		826.833	1025.66	899.129
Tktl1	A		232.006	203.66	103.595		36.8975	8.58661		9.71944	0		346.93	963.154	233.09		557.073	588.428	88.8361
Tlr4	A		27.0956	134.329	76.5187		4.09972	4.62356		0	0		0	123.717	47.408		37.8772	55.8573	55.1861
Tmem107	A		54.1912	107.246	35.3163		5.46629	12.5497		105.699	93.3072		72.0044	24.539	53.9925		185.691	122.308	69.9921
Tmem163	A		306.519	190.66	176.582		20.4986	20.4758		166.445	59.9832		288.953	169.728	244.942		1020.84	818.599	997.387
Tmem171	A		68.5857	1.0833	31.7847		0	0		41.3076	0		316.071	120.65	192.266		495.176	280.25	300.158
Tmem198	A		4.23369	27.0824	5.88605		0	0		21.8687	2.66592		0	16.3593	44.7743		4.61918	1.92611	9.42201
Tmem37	A		118.543	67.1644	80.0503		25.9649	15.1917		159.156	94.6401		289.888	213.693	200.167		286.389	624.061	203.246
Tmprss3	A		0.846738	31.4156	0		0	0		1.21493	0		33.6644	64.4148	64.5276		54.5063	24.0764	4.038
Tnfrsf13c	A		48.264	63.9145	22.367		13.6657	1.98153		76.5406	31.991		0	61.3474	21.0702		98.8504	322.624	100.95
Tnfrsf23	A		104.149	107.246	107.126		0	21.1363		24.2986	22.6603		900.522	492.824	254.16		260.522	365.962	99.6041
Tnp2	A		16.9348	21.6659	4.70884		2.73315	0.660509		9.71944	14.6626		77.6151	53.1677	51.3587		39.7249	16.372	6.73001
Tns2	A		16.088	8.66638	63.5694		0	0		0	0		236.586	574.621	555.728		77.6022	316.846	91.5281
Tox2	A		362.404	470.151	497.96		66.9621	79.2611		2.42986	0		26.1834	681.979	172.513		82.2213	192.611	137.292
Tppp3	A		67.739	21.6659	1.17721		0	0		6.07465	0		209.467	153.368	28.9716		128.413	525.829	51.1481
Trim16	A		252.328	132.162	231.91		0	23.7783		0	0		679.833	833.302	641.325		330.733	246.543	157.482
Trim30c	A		0	3.24989	20.0126		0	0.660509		190.744	314.578		0	0	0		15.7052	24.0764	18.844
Trip10	A		596.103	198.243	273.113		50.5632	87.8477		60.7465	81.3105		292.693	311.849	337.124		490.557	252.321	288.044
Trpm1	A		219.305	202.577	180.113		0	32.3649		377.843	294.584		5.61073	23.5165	0		72.0592	61.6357	37.688
Trpm6	A		24.5554	90.997	0		0	0		8.50451	0		248.742	1837.35	1172.03		112.708	97.2688	84.7981
Upk1a	A		7.62064	18.4161	0		0	0		0	0		0	15.3368	1.31689		70.2115	78.0076	13.46
Vax2	A		29.6358	8.66638	18.8354		0	0		0	0		75.7449	37.8309	35.556		42.4964	69.3401	5.38401
Wdr95	A		7.62064	0	3.53163		0	0		91.1198	77.3116		187.959	38.8533	138.273		1163.11	849.416	997.387
Xcl1	A		100.762	77.9974	41.2024		20.4986	9.90763		1088.58	449.207		0.935122	61.3474	68.4783		1457.81	1044.92	1044.5
Ybx3	A		1991.53	2368.09	2142.52		583.527	499.345		1542.96	957.065		5422.77	5228.84	4780.31		8439.24	8784.04	5665.32
Zbtb3	A		105.842	27.0824	87.1136		2.73315	0		21.8687	10.6637		176.738	51.1228	26.3378		50.8109	70.3032	18.844
Zbtb32	A		778.999	1062.71	814.63		40.9972	42.9331		255.135	86.6424		296.434	481.577	355.56		1496.61	956.316	1438.88
Zeb2	A		268.416	258.908	291.948		47.83	56.1432		262.425	6.6648		396.492	306.737	301.568		530.281	1037.21	1228.9
Zfp296	A		90.6009	59.5814	87.1136		0	14.5312		321.956	246.597		113.15	95.0885	52.6756		48.9633	212.836	69.9921
Zfp316	A		13.5478	25.9991	40.0252		4.09972	0		48.5972	21.3273		2.80537	54.1902	71.1121		0.923835	10.5936	48.456
2210011C24Rik	B		127.857	56.3315	82.4047		4.09972	1.98153		2.42986	0		132.787	96.1109	101.401		141.347	83.786	41.726
2210417A02Rik	B		153.259	114.83	114.189		20.4986	2.64204		0	2.66592		28.9888	29.6512	36.8729		43.4203	23.1134	18.844
2410004P03Rik	B		87.214	84.4972	153.037		8.19944	7.92611		8.50451	2.66592		94.4473	27.6063	34.2391		97.0027	21.1873	48.456
2810417H13Rik	B		2851.81	5317.91	1684.59		271.948	64.0694		738.678	266.592		1120.28	1377.25	1108.82		3905.98	5286.22	2359.54
4930520O04Rik	B		53.3445	86.6638	47.0884		0	2.64204		12.1493	0		2.80537	40.8983	35.556		5.54301	7.70446	24.228
5033430I15Rik	B		85.5205	58.4981	65.9238		9.56601	0		4.85972	10.6637		40.2102	33.7411	43.4574		69.2876	41.4115	44.418
6330403K07Rik	B		301.439	192.827	207.189		32.7977	13.8707		30.3733	29.3251		50.4966	103.268	106.668		40.6488	222.466	173.634
6430571L13Rik	B		50.8043	44.4152	105.949		6.83286	0		6.07465	0		0	20.4491	38.1898		6.46685	16.372	21.536
9630013D21Rik	B		60.1184	58.4981	100.063		0	0		0	0		46.7561	18.4042	67.1614		34.1819	20.2242	30.958
A430093F15Rik	B		2573.24	1993.27	1504.48		573.961	303.834		387.563	197.278		1216.59	1571.52	1343.23		733.525	284.102	419.952
Abcb1a	B		1403.89	1530.7	1723.44		486.5	176.356		1105.59	621.159		2884.85	1075.62	2610.08		2651.41	1695.94	3942.44
Abhd4	B		2165.11	1760.36	2064.83		181.754	139.367		351.115	210.608		1215.66	995.873	825.69		1015.29	983.281	712.035
Acot11	B		1006.77	753.975	1424.42		237.784	173.714		167.66	155.956		136.528	247.434	356.877		181.072	154.089	450.91
Acot7	B		8711.24	4868.34	5039.64		664.154	452.449		1397.17	790.445		10392	6749.24	5204.35		9487.79	8124.35	4042.04
Acsbg1	B		4586.78	3917.2	4576.99		809.011	651.922		1403.24	977.059		5056.2	4434.39	4456.36		3503.18	2389.34	3048.69
Acvr1	B		0	9.74968	63.5694		0	0		0	0		22.4429	18.4042	10.5351		3.69534	19.2611	0
Adam8	B		5590.16	3873.87	7138.6		440.036	204.097		838.302	286.586		6269.99	7796.23	7936.9		6184.15	3772.29	8992.63
Adam9	B		459.778	795.14	638.048		147.59	91.1502		215.043	174.618		268.38	352.748	425.356		285.465	210.91	775.297
Adap1	B		2835.72	2500.25	3579.9		79.2612	98.4158		470.178	157.289		674.223	1855.76	1473.6		1078.12	1692.09	2047.27
Agpat4	B		1849.27	1281.54	1519.78		211.819	136.725		720.454	593.167		691.055	561.329	679.515		1589	1249.09	1313.7
Ahnak	B		7105.82	14534.6	17281.5		2534.99	1788.66		6119.6	3088.47		18982	23064.6	19000.1		11248.6	28948.5	23544.3
Aifm2	B		557.153	240.492	328.442		0	0		48.5972	15.9955		58.9127	237.21	155.393		75.7545	174.313	172.288
Akr1e1	B		1135.48	763.725	560.352		87.4607	144.651		227.192	141.294		619.986	463.173	335.807		479.471	328.402	227.474
Alad	B		2370.87	1864.35	1415.01		438.67	340.823		701.015	577.171		1478.43	1257.62	1229.98		1695.24	2269.93	1266.59
Aldoc	B		4168.49	2386.5	3061.92		136.657	69.3534		172.52	46.6536		1131.5	1015.3	1212.86		1706.32	1073.81	1043.15
Alg6	B		468.246	334.739	286.062		53.2963	68.0324		166.445	78.6446		195.44	226.985	273.913		312.256	273.508	228.82
Alox8	B		591.023	458.235	552.112		71.0618	27.7414		19.4389	6.6648		0	231.075	106.668		71.1353	219.577	76.7221
Amotl1	B		5.08043	99.6634	12.9493		0	0		0	0		78.5502	23.5165	13.1689		4.61918	24.0764	0
Ankle1	B		100.762	203.66	101.24		5.46629	5.28407		35.233	27.9921		41.1454	72.5944	81.6472		65.5923	50.079	234.204
Ankrd29	B		309.059	214.493	248.391		2.73315	11.8892		66.8212	21.3273		23.378	139.054	60.5769		186.615	110.752	164.212
Anxa2	B		34535	26024.1	23906.8		1963.77	1129.47		7358.83	2360.67		24475.9	29669.6	16910.2		52418.4	54192.2	24915.8
Anxa4	B		3920.39	2056.1	2616.94		198.153	192.208		320.742	86.6424		1920.74	1471.31	1058.78		2335.46	2956.59	1238.32
Anxa9	B		139.712	46.5818	85.9364		0	1.98153		0	18.6614		0	67.4821	46.0912		72.0592	79.9337	32.304
Apbb1	B		418.288	313.073	596.846		64.2289	39.6305		166.445	86.6424		221.624	155.413	205.435		251.283	376.555	488.598
Aph1b	B		90.6009	110.496	80.0503		0	0		3.64479	58.6502		0	59.3025	48.7249		11.086	1.92611	83.4521
Apitd1	B		223.539	188.494	62.3922		45.0969	8.58661		71.6809	38.6558		37.4049	34.7635	36.8729		157.976	180.092	78.0681
Aplp1	B		631.666	473.401	867.604		117.525	107.663		120.278	66.648		553.592	700.383	625.523		403.716	407.373	395.724
Apol10b	B		393.733	167.911	177.759		49.1966	71.9955		37.6628	34.6569		0	146.211	146.175		85.9167	108.825	65.9541
Arhgap11a	B		494.495	1108.21	608.618		203.619	157.201		374.198	221.271		492.809	468.285	705.853		492.404	938.018	1402.53
Arhgap21	B		222.692	437.652	273.113		92.9269	51.5197		126.353	49.3195		389.011	284.243	359.511		95.155	177.203	415.914
Arhgef12	B		501.269	867.721	1230.19		254.183	161.825		320.742	345.236		612.505	531.677	632.107		301.17	300.474	471.1
Arl5a	B		13815.4	11941.2	19541.7		2428.4	2332.92		2646.12	2186.05		2432.25	3652.21	3732.07		2416.75	3618.21	3780.92
Arl6	B		337.848	226.409	207.189		16.3989	30.3834		37.6628	15.9955		107.539	43.9656	80.3303		144.118	82.8229	82.1061
Armc2	B		58.4249	0	3.53163		0	0		12.1493	0		0	9.20211	7.90134		51.7348	14.4459	21.536
Art2a-ps	B		99.915	29.249	58.8605		19.132	5.94458		26.7285	41.3217		35.5346	72.5944	13.1689		38.8011	33.707	21.536
Asf1b	B		3468.24	5081.75	1922.38		404.506	392.342		779.985	579.837		1638.33	1772.94	1260.26		3641.76	4681.42	1819.79
Asns	B		700.252	1260.96	455.58		6.83286	11.8892		125.138	6.6648		205.727	592.002	346.342		644.837	1239.45	682.423
Aspm	B		489.414	1146.13	517.973		0	13.8707		95.9795	30.6581		231.91	200.401	229.139		443.441	1080.55	524.941
Atcay	B		368.331	360.738	290.771		50.5632	66.7114		43.7375	0		66.3936	154.391	135.64		139.499	113.641	242.28
Atg9b	B		56.7314	68.2477	37.6707		0	0		0	0		48.6263	38.8533	0		7.39068	34.6701	20.19
Atp2b4	B		1080.44	1723.53	1917.68		110.692	46.8961		185.884	53.3184		1583.16	1114.48	944.21		1361.73	1601.56	1236.98
Atp6v1g2	B		292.124	110.496	182.468		0	26.4204		53.4569	41.3217		13.0917	95.0885	86.9147		138.575	83.786	107.68
Atp8a2	B		131.244	217.743	393.188		46.4635	41.6121		99.6243	49.3195		0	96.1109	56.6263		19.4005	92.4535	118.448
Atxn1	B		423.369	534.066	401.429		88.8272	75.9585		92.3347	67.9809		530.214	353.77	441.158		282.694	371.74	481.868
Aurka	B		680.777	1406.12	509.732		94.2935	124.836		181.025	143.96		57.9775	348.658	289.716		540.444	1349.24	597.625
Aurkb	B		1563.92	3008.32	1116		83.3609	19.8153		258.78	111.969		624.661	794.449	621.572		1502.16	2285.33	1105.07
AW112010	B		108727	49735.3	40589		8642.21	4642.06		20966.1	14762.5		44285.5	30403.8	36022.2		79169	55282.4	46278.2
Axl	B		2089.75	1615.2	2906.53		142.124	81.9031		286.724	106.637		691.055	1435.53	1068		388.011	630.802	815.677
Bag2	B		219.305	214.493	91.8224		2.73315	45.5751		161.586	201.277		71.0692	240.277	150.125		347.362	336.107	145.368
Bak1	B		10.1609	14.0829	21.1898		0	0.660509		0	0		36.4697	36.8084	2.63378		13.8575	22.1503	9.42201
BC030867	B		104.995	179.827	110.658		0	0		24.2986	0		0	55.2127	42.1405		58.2016	166.609	150.752
BC055324	B		385.266	447.402	163.632		58.7626	77.94		88.6899	79.9776		8.4161	117.583	77.6965		222.644	387.149	289.39
BC064078	B		364.097	343.405	167.164		73.7949	12.5497		103.269	23.9933		89.7717	95.0885	52.6756		122.87	244.617	110.372
Bcat1	B		433.53	855.805	238.974		6.83286	0		162.801	78.6446		32.7293	186.087	90.8654		493.328	455.526	265.162
Bcl2a1b	B		2524.97	1908.77	1092.45		384.007	231.178		476.253	266.592		1828.16	1170.71	1391.95		2151.61	1136.41	1414.65
Bhlhe40	B		8079.57	8146.4	16223.1		1478.63	1997.38		2616.96	1520.91		27735.7	16478.9	28828		19199.1	17752	22148.5
Birc5	B		1869.6	3215.23	993.566		210.452	35.007		336.536	110.636		745.292	846.594	692.684		1773.76	2896.88	1336.58
Bnip3	B		2745.12	4537.93	4838.34		394.94	461.035		492.047	342.571		1059.49	870.111	1077.22		2004.72	1152.78	1741.73
Brca1	B		229.466	752.892	447.34		113.426	101.058		242.986	82.6435		86.9663	245.39	210.702		620.817	696.29	531.671
Brip1	B		619.812	1148.3	263.695		95.6601	115.589		100.839	119.966		152.425	279.131	281.814		452.679	946.685	349.96
Bspry	B		2861.97	919.719	1487.99		62.8623	7.92611		341.395	117.3		313.266	349.68	572.847		1222.23	1222.12	1768.65
Bub1	B		434.376	1537.2	626.276		24.5983	38.97		196.819	43.9877		138.398	254.592	313.42		519.195	1150.85	777.989
Bub1b	B		1308.21	2984.48	1577.46		138.024	66.0509		368.124	257.261		128.112	817.965	767.747		1232.4	2425.94	1590.97
C330027C09Rik	B		629.973	997.717	593.314		80.6278	62.0878		159.156	67.9809		153.36	253.569	150.125		382.468	1139.3	511.481
Capg	B		45018.5	35478	29012.4		3861.93	1867.26		3187.98	1276.98		18252.6	15982	13731.2		16324.2	16047.4	9673.71
Casc5	B		599.49	1555.62	733.402		140.757	88.5082		183.454	63.982		446.988	362.972	238.357		529.358	1365.61	796.833
Casp1	B		2545.29	1513.37	1717.55		561.661	359.977		458.029	162.621		5548.08	4557.09	3550.34		3885.65	2987.4	2747.19
Casp3	B		3755.28	3718.96	2737.01		300.646	330.254		702.23	462.537		1672	1560.27	1713.27		3622.36	3116.45	3207.52
Casp4	B		1082.98	1045.38	866.427		358.042	111.626		172.52	71.9798		1774.86	1382.36	1269.48		1006.06	710.736	865.479
Ccdc109b	B		1441.15	896.97	846.414		135.291	120.213		171.305	87.9753		496.55	404.893	260.744		657.771	511.383	214.014
Ccdc136	B		33.0228	92.0803	89.468		0	0		14.5792	0		0	34.7635	40.8236		48.9633	118.456	64.6081
Ccdc157	B		40.6434	17.3328	281.353		0	23.1178		77.7555	95.9731		24.3132	25.5614	55.3094		43.4203	56.8204	86.1441
Ccdc163	B		291.278	233.992	314.315		66.9621	69.3534		78.9705	138.628		87.9014	105.313	109.302		169.986	117.493	122.486
Ccna2	B		3534.28	6093.55	2123.69		210.452	73.3165		647.558	158.622		659.261	1628.77	1207.59		2810.31	5803.38	2420.11
Ccnb1	B		2624.89	5395.9	1496.23		161.256	69.3534		528.495	155.956		964.11	979.513	1060.1		1829.19	3891.71	1490.02
Ccnb2	B		2657.06	3993.03	1655.16		121.625	61.4273		509.056	137.295		1153.94	1313.86	949.478		2541.47	4590.89	1743.07
Ccne1	B		924.637	1141.8	461.467		166.722	215.326		533.354	727.796		582.581	706.517	463.545		1309.07	1400.29	1090.26
Ccne2	B		679.083	459.318	412.024		10.9326	31.0439		125.138	54.6513		234.716	313.894	172.513		606.036	573.019	255.74
Ccr1	B		827.263	1186.21	1267.86		39.6306	28.4019		81.4003	23.9933		872.469	942.705	890.218		435.126	567.241	457.64
Ccr2	B		12554.6	14263.8	21903.2		1697.28	772.795		2348.46	559.843		21677.1	22901	21957.8		19795	21294.2	23569.8
Cd80	B		383.572	436.569	379.062		27.3315	10.5681		61.9614	2.66592		273.991	64.4148	56.6263		332.581	138.68	269.2
Cdc20	B		1768.83	2665.99	1206.64		296.546	169.751		502.981	325.242		381.53	671.754	679.515		1112.3	2714.86	1335.23
Cdc25c	B		213.378	539.482	147.151		0	0		70.466	0		0	96.1109	105.351		152.433	338.033	184.402
Cdc45	B		1337	1960.77	672.187		180.388	87.8477		297.658	110.636		267.445	608.362	445.109		1394.07	1671.87	839.905
Cdc6	B		529.211	1278.29	825.225		47.83	11.2286		174.95	78.6446		65.4585	547.014	331.856		1035.62	1384.88	664.925
Cdca2	B		697.712	1609.78	517.973		0	42.9331		162.801	98.639		171.127	475.442	397.701		671.628	1405.1	585.511
Cdca3	B		1301.44	2482.92	535.631		162.622	56.8038		290.368	95.9731		389.011	497.936	524.122		1029.15	1673.79	827.791
Cdca5	B		700.252	1498.2	479.125		43.7303	31.7044		159.156	95.9731		324.487	285.265	237.04		838.842	1142.19	437.45
Cdca8	B		1502.11	2090.76	990.034		92.9269	30.3834		386.348	98.639		490.939	573.598	467.496		1029.15	1911.67	927.395
Cdk1	B		1172.73	2594.5	650.997		54.6629	37.649		247.846	34.6569		530.214	650.282	450.376		1540.96	2047.46	985.273
Cdk6	B		564.774	1411.54	1184.27		203.619	93.1317		407.002	226.603		863.117	507.138	921.823		901.663	695.327	1320.43
Cdkn1a	B		720.574	846.055	1117.17		98.3932	239.104		122.708	243.932		1229.69	694.248	699.269		819.442	671.251	705.305
Cdkn2c	B		630.819	937.052	612.149		158.522	116.25		229.622	117.3		532.084	479.532	481.982		545.987	860.973	642.043
Cdkn3	B		430.143	466.901	151.86		0	0		35.233	1.33296		135.593	132.919	156.71		266.988	716.514	184.402
Cenpa	B		4030.47	4665.76	2664.03		655.955	480.85		827.367	498.527		1500.87	1243.31	1053.51		2584.89	2873.76	1551.94
Cenpe	B		975.442	2620.5	712.212		0	17.1732		92.3347	27.9921		317.941	320.029	318.687		748.307	1657.42	646.081
Cenph	B		290.431	408.403	118.898		35.5309	21.1363		95.9795	35.9899		118.76	83.8414	65.8445		183.843	278.323	153.444
Cenpi	B		158.34	345.572	211.898		65.5955	27.7414		77.7555	35.9899		64.5234	139.054	77.6965		154.28	408.336	200.554
Cenpk	B		227.772	319.573	170.696		10.9326	1.32102		77.7555	19.9944		54.2371	104.291	119.837		211.558	219.577	156.136
Cenpm	B		296.358	519.983	149.506		19.132	14.5312		44.9524	31.991		72.0044	156.436	68.4783		195.853	418.93	134.6
Cenpp	B		136.325	231.826	123.607		20.4986	17.1732		32.8031	17.3285		7.48097	63.3923	57.9432		265.141	215.725	57.8781
Cenpw	B		311.599	437.652	149.506		73.7949	60.7668		154.296	82.6435		363.762	186.087	180.414		385.239	536.423	235.55
Cep55	B		587.636	967.385	334.328		2.73315	17.8337		142.147	47.9865		378.724	213.693	239.674		517.348	776.224	713.381
Cers4	B		5094.82	3244.48	3707.04		1061.83	844.791		909.983	598.499		1944.12	2279.06	1622.41		1414.39	1950.19	1263.9
Chaf1a	B		722.267	1226.29	672.187		76.5281	19.8153		387.563	122.632		189.83	389.556	562.312		511.805	908.163	864.133
Chek1	B		261.642	439.819	121.253		0	21.7968		59.5316	10.6637		107.539	180.975	47.408		275.303	353.442	227.474
Chst2	B		1826.41	950.052	2109.56		373.074	197.492		351.115	125.298		78.5502	1805.66	1224.71		242.969	798.374	1032.38
Cib2	B		265.876	72.5809	100.063		0	0		4.85972	0		64.5234	104.291	61.8938		48.0394	44.3006	16.152
Cish	B		8685.83	7662.16	10932.8		1376.14	1003.97		889.329	606.497		4843.93	7768.62	7332.44		5635.4	5954.58	5873.95
Ckap2	B		470.786	828.722	268.404		39.6306	33.0254		77.7555	25.3262		99.1229	190.177	138.273		480.394	412.188	402.454
Ckap2l	B		941.572	2209.93	541.517		83.3609	29.7229		292.798	77.3116		468.496	315.939	284.448		853.624	2040.72	709.343
Cks1b	B		1413.2	2267.34	845.237		251.449	183.621		483.542	295.917		648.974	859.886	642.642		1692.47	2222.74	1033.73
Cks2	B		1121.08	1732.19	1166.62		150.323	202.776		326.816	433.212		643.364	452.948	601.819		811.127	971.725	553.207
Cldn12	B		379.338	110.496	228.379		5.46629	0		29.1583	0		100.058	296.512	133.006		26.7912	124.234	137.292
Clip2	B		11.0076	23.8325	43.5568		0	1.32102		36.4479	0		11.2215	6.13474	0		36.9534	22.1503	9.42201
Clspn	B		278.577	1047.55	548.58		2.73315	67.3719		159.156	47.9865		104.734	212.671	151.442		524.738	978.466	329.77
Cmtm7	B		7107.51	5911.55	4788.89		1421.24	856.68		2411.64	2078.08		1520.51	3317.87	3157.9		3297.17	3213.72	4717.73
Cnrip1	B		399.66	222.076	200.126		20.4986	23.7783		143.362	61.3161		75.7449	59.3025	126.421		230.959	121.345	199.208
Cobll1	B		661.302	587.147	815.807		183.121	40.291		389.993	123.965		850.961	1010.19	1435.41		1128	1226.93	1632.7
Comt	B		3565.61	2676.83	2621.65		806.278	548.883		1033.91	538.516		1868.37	1849.62	1330.06		1826.42	1978.12	1134.68
Coro2a	B		3979.67	4158.78	4366.27		485.133	147.293		2355.75	957.065		1361.54	1249.44	1605.29		1757.13	2320	3276.17
Creb3l1	B		259.948	232.909	224.847		24.5983	30.3834		31.5882	15.9955		90.7068	101.223	36.8729		157.052	222.466	100.95
Crem	B		10094.8	6101.13	7868.48		1031.76	1033.7		821.293	393.223		4768.19	2649.18	2108.34		2948.88	1443.62	1274.66
Crmp1	B		3109.22	2588	2818.24		733.85	285.34		447.094	213.273		1440.09	3032.61	2735.18		1912.34	2330.6	1912.67
Cst6	B		127.857	76.9141	38.8479		6.83286	0		3.64479	0		0	36.8084	55.3094		18.4767	6.7414	36.342
Cst7	B		8751.88	4764.34	5090.26		464.635	405.552		4039.64	3861.58		2178.83	3625.63	2550.82		11252.3	11393.9	6670.78
Ctnna1	B		2831.49	2374.59	2727.6		474.201	571.34		773.911	415.883		1969.37	1762.72	1449.9		1571.44	1516.81	1340.62
Ctsz	B		10359	8285.06	8088.61		1842.14	1579.94		2196.59	2227.38		3917.22	4008.03	2806.29		2421.37	3466.04	1764.61
Cxcr3	B		29298.8	17723.8	14217.2		3154.05	1297.9		4903.46	2579.28		23543.6	10661.2	12879.2		19989	24378.8	12512.4
Cyfip1	B		7944.09	6570.2	7567.11		732.483	401.589		755.687	305.248		3681.57	3727.88	3097.33		2439.85	2806.35	2403.96
Cyp4v3	B		1203.21	769.141	1249.02		241.883	293.926		377.843	363.898		24.3132	452.948	352.927		373.229	224.392	402.454
Cyp51	B		4813.7	3064.65	2834.72		778.946	946.509		975.589	550.512		1020.22	1512.21	1322.16		1148.33	1301.09	1698.65
Cysltr2	B		612.191	620.729	434.391		64.2289	42.2726		202.893	46.6536		184.219	330.253	320.004		432.355	626.95	471.1
D630039A03Rik	B		712.953	259.991	373.176		21.8652	0		40.0927	0		757.449	559.284	620.255		1140.01	860.973	773.951
Dclk2	B		403.047	270.824	404.96		68.3286	82.5636		92.3347	26.6592		0	252.547	302.885		109.013	234.986	257.086
Dcxr	B		682.47	521.066	357.872		46.4635	22.4573		71.6809	18.6614		322.617	240.277	269.962		229.111	241.727	172.288
Dennd4a	B		3254.86	3096.06	3229.09		624.524	558.79		1896.51	954.399		3914.42	1659.45	3088.11		5648.33	3462.19	6965.56
Depdc1a	B		579.168	954.385	476.77		105.226	66.0509		72.8958	62.6491		120.631	130.874	283.131		474.851	650.064	391.686
Dgat1	B		13151.5	8279.64	10930.4		1797.04	1408.87		1137.17	1083.7		5425.58	4089.83	4420.8		3825.6	2143.77	2941.01
Dhfr	B		702.792	1202.46	464.998		101.126	96.4343		202.893	119.966		33.6644	281.176	210.702		446.212	801.264	426.682
Diaph3	B		133.785	407.32	160.101		20.4986	21.7968		80.1854	10.6637		102.863	98.1558	104.034		239.273	254.247	174.98
Dkkl1	B		1303.98	1115.8	841.706		112.059	58.7853		127.568	34.6569		1808.53	764.797	1143.06		1775.61	1036.25	856.057
Dlgap5	B		850.971	1231.71	428.505		210.452	117.571		315.882	166.62		340.384	312.872	388.483		689.181	980.392	667.617
Dna2	B		309.906	379.154	376.707		15.0323	17.8337		68.0361	0		91.6419	244.367	210.702		221.72	270.619	312.272
Dnajb13	B		1286.19	596.897	546.226		116.159	88.5082		127.568	102.638		303.915	131.897	129.055		473.928	292.769	193.824
Dock6	B		51.651	64.9978	67.101		0	3.30254		0	0		29.9239	32.7186	0		1.84767	23.1134	21.536
Dram1	B		62.6586	30.3323	0		0	0		3.64479	0		33.6644	4.08983	18.4365		24.0197	26.9656	56.5321
Dstn	B		1881.45	1869.77	1558.63		404.506	328.933		705.874	697.138		1005.26	1404.86	1497.3		1602.85	1884.7	1179.1
Dtl	B		672.31	1894.69	759.301		109.326	29.0624		352.33	207.942		0.935122	463.173	726.923		960.789	1258.72	1203.33
Dubr	B		692.631	883.971	486.188		75.1615	116.91		218.687	83.9764		844.415	713.675	495.151		946.007	550.869	518.211
Dusp14	B		764.604	553.565	978.262		76.5281	34.3465		66.8212	27.9921		192.635	211.649	250.209		433.279	264.841	274.584
Dusp3	B		104.149	51.9983	155.392		0	0		0	2.66592		89.7717	36.8084	107.985		38.8011	28.8917	86.1441
Dusp4	B		1074.51	1271.79	2654.61		38.264	130.12		138.502	173.285		464.755	400.803	672.931		328.885	182.018	693.191
Dynlt3	B		3006.76	2800.32	2980.7		580.793	618.236		597.746	453.206		702.276	1211.61	1143.06		1454.12	1088.25	862.787
E2f1	B		408.127	659.728	361.404		143.49	91.8107		228.407	175.951		101.928	437.611	360.828		612.503	612.504	782.027
E2f3	B		162.574	135.412	184.822		0	50.8592		86.26	61.3161		217.883	78.7292	147.492		130.261	165.646	244.972
E2f7	B		178.662	256.741	90.6452		0	0		38.8778	0		0.935122	63.3923	86.9147		157.976	425.671	302.85
E2f8	B		319.22	478.817	270.758		0	0		68.0361	0		72.9395	322.074	127.738		355.677	631.765	453.602
Echdc2	B		209.991	119.163	203.657		0	0		0	5.33184		38.34	23.5165	47.408		243.893	19.2611	106.334
Ect2	B		813.715	1396.37	459.112		129.824	165.788		269.715	127.964		345.995	351.725	362.145		527.51	1136.41	728.187
Eea1	B		1813.71	2294.42	3087.82		136.657	107.663		399.712	78.6446		1121.21	1296.47	892.851		812.975	685.697	997.387
Egln3	B		350.549	756.142	1171.32		129.824	156.541		100.839	66.648		400.232	830.235	716.388		166.29	260.988	265.162
Ehd1	B		3011.85	2675.74	3157.28		363.508	450.467		2891.53	2689.91		1267.09	1675.81	2261.1		2296.65	2247.78	2994.85
Ehd4	B		826.416	1116.88	1126.59		142.124	247.691		438.59	277.256		536.76	980.536	607.086		698.419	1044.92	826.445
Eif4ebp1	B		913.63	1011.8	788.731		213.185	154.559		314.667	247.93		736.876	720.832	547.826		831.452	607.689	423.99
Ell2	B		590.176	658.645	734.579		183.121	78.6005		112.989	95.9731		557.333	561.329	678.198		290.084	286.991	390.34
Eme1	B		165.114	417.069	145.974		6.83286	12.5497		59.5316	21.3273		113.15	89.9762	31.6054		156.128	208.983	193.824
Endod1	B		3872.13	3247.73	3801.21		627.257	477.548		961.01	310.58		2748.32	2816.87	2741.77		1849.52	2791.9	2673.16
Enkd1	B		183.742	191.744	116.544		0	8.58661		42.5226	37.3229		47.6912	66.4597	80.3303		249.436	163.72	156.136
Entpd1	B		6865.35	3642.05	3629.34		136.657	91.8107		528.495	155.956		3101.8	4322.95	3545.07		3633.44	4453.18	3218.29
Epn2	B		43.1836	38.9987	24.7214		0	0		0	0		0	26.5839	0		18.4767	16.372	4.038
Ergic1	B		3413.2	3581.38	3243.22		938.836	735.146		1326.7	885.085		868.728	1290.34	1888.42		1465.2	1214.41	2234.36
Esco2	B		447.077	755.058	282.531		6.83286	1.98153		98.4093	7.99776		188.895	135.987	196.217		399.097	586.502	273.238
Etaa1os	B		70.2792	57.4148	32.9619		5.46629	13.8707		15.7941	11.9966		17.7673	31.6962	11.852		18.4767	17.335	45.764
Etv5	B		398.813	432.236	713.39		69.6952	55.4827		238.126	119.966		0	269.929	165.928		93.3074	115.567	189.786
Eva1b	B		1214.22	831.972	966.49		194.053	237.123		364.479	426.547		644.299	621.654	526.756		1002.36	891.791	592.241
F730043M19Rik	B		795.087	437.652	647.466		83.3609	85.2056		60.7465	7.99776		474.107	476.465	354.243		492.404	134.828	266.508
Fabp5	B		1249.78	1672.61	672.187		334.81	249.012		329.246	195.945		362.827	416.14	572.847		388.935	496.937	259.778
Fads2	B		16.088	0	24.7214		0	0		0	0		0	9.20211	21.0702		17.5529	12.5197	14.806
Fah	B		651.988	470.151	472.061		53.2963	56.8038		46.1673	83.9764		32.7293	192.222	135.64		259.598	239.801	189.786
Fam110a	B		2283.65	1823.19	3665.83		203.619	225.894		165.231	255.928		832.258	448.858	525.439		579.245	485.381	491.29
Fam124b	B		499.575	369.404	517.973		53.2963	15.1917		98.4093	61.3161		215.078	193.244	250.209		182.919	76.0815	41.726
Fam129a	B		5140.54	7016.52	9098.66		1067.29	414.8		1445.77	461.204		4396.94	5184.88	5675.8		3128.11	4626.53	6397.54
Fam57a	B		171.888	238.325	249.569		62.8623	45.5751		82.6153	55.9843		220.689	230.053	218.604		181.072	292.769	197.862
Fam64a	B		462.319	619.646	266.05		24.5983	0		80.1854	6.6648		187.024	108.38	231.773		413.878	421.819	321.694
Fam89a	B		86.3672	119.163	165.987		28.698	9.24712		41.3076	47.9865		161.776	202.446	117.203		109.013	101.121	56.5321
Fanca	B		117.697	215.576	65.9238		27.3315	17.1732		94.7646	0		10.2863	176.885	167.245		98.8504	186.833	302.85
Farp1	B		382.725	319.573	343.745		56.0295	67.3719		132.427	23.9933		272.12	469.308	543.876		289.16	363.073	537.055
Fbxo44	B		187.129	147.328	169.518		9.56601	24.4388		24.2986	18.6614		65.4585	111.448	121.154		173.681	94.3796	176.326
Fbxw17	B		781.539	1081.13	832.288		222.751	181.64		324.386	333.24		512.447	668.687	661.079		636.523	322.624	553.207
Fgl2	B		23453.8	9495.1	16588.1		455.069	236.462		2104.26	305.248		3317.81	4449.73	6995.32		6955.56	9352.25	12754.7
Fhl3	B		11.0076	22.7492	17.6582		1.36657	1.32102		0	0		21.5078	13.2919	10.5351		6.46685	22.1503	1.346
Fignl1	B		1607.11	2606.41	1241.96		140.757	106.342		405.787	98.639		415.194	475.442	720.339		1498.46	2541.51	1113.14
Flywch2	B		144.792	85.5805	31.7847		0	0		1.21493	3.99888		15.8971	35.786	40.8236		11.086	30.8178	22.882
Foxm1	B		237.933	866.638	548.58		79.2612	33.0254		201.678	55.9843		31.7941	210.626	458.278		292.856	769.483	1200.63
Fuca2	B		4022	2735.33	2833.55		627.257	599.742		1481	1025.05		2454.69	1997.88	1859.45		4056.56	4390.58	3161.76
Fuom	B		225.232	131.079	80.0503		17.7654	33.0254		9.71944	18.6614		163.646	73.6169	101.401		101.622	104.973	47.11
Gabarapl1	B		609.651	383.487	590.96		88.8272	102.379		177.38	149.291		343.19	402.848	545.193		633.751	453.6	760.491
Gapdh	B		74828.7	77546.8	68921		16509.6	17120.4		19951.6	17149.9		80068.9	45544.3	46272.9		88605	82127.6	45817.9
Gas2	B		687.551	926.219	1077.15		64.2289	85.2056		150.651	90.6412		471.301	233.12	271.279		318.723	234.023	262.47
Gas2l1	B		250.634	176.577	446.163		0	0		0	0		35.5346	223.918	205.435		84.9928	58.7465	59.2241
Gas2l3	B		231.159	395.404	200.126		31.4312	41.6121		42.5226	25.3262		52.3668	75.6618	63.2107		64.6685	145.422	141.33
Gbp3	B		6651.12	5086.08	3873.02		666.888	782.042		1126.24	1133.02		2834.35	2294.39	2080.69		3471.77	2932.51	2945.05
Gcnt1	B		1298.9	1408.29	2294.38		244.617	72.656		297.658	85.3094		3170.06	3211.54	2475.75		1398.69	1303.02	1241.01
Gdpd5	B		1602.03	1115.8	2240.23		356.675	392.342		414.291	265.259		308.59	536.79	1004.79		557.997	643.322	1360.81
Gem	B		1009.31	1229.54	2651.08		179.021	377.151		954.935	1295.64		713.498	1197.3	1094.34		2030.59	3107.79	3144.26
Gen1	B		133.785	347.738	200.126		39.6306	47.5566		64.3913	49.3195		55.1722	84.8639	23.704		175.529	204.168	166.904
Gfpt2	B		105.842	11.9163	42.3796		1.36657	0		13.3642	11.9966		0	7.1572	47.408		28.6389	1.92611	2.692
Gimap7	B		20456.3	6342.71	4618.2		1724.61	1759.6		2841.72	2292.69		5160.94	3691.07	3273.79		11341.9	12577.5	6942.67
Gins1	B		277.73	347.738	165.987		40.9972	42.9331		36.4479	13.3296		50.4966	98.1558	64.5276		159.824	248.469	109.026
Gins2	B		441.15	836.306	261.341		30.0646	23.7783		86.26	41.3217		56.1073	156.436	106.668		448.06	344.774	196.516
Glipr1	B		6529.19	4295.27	3875.38		1035.86	1032.38		1125.03	1199.66		2683.8	2063.32	1444.63		3168.76	2215.99	1635.39
Glrx	B		37605.3	23208.6	19362.8		1783.38	1149.95		1580.62	987.723		10991.4	7508.92	6818.86		13422.4	10356.7	6869.99
Gm10369	B		64.3521	84.4972	5.88605		0	0		41.3076	6.6648		18.7024	15.3368	11.852		26.7912	51.042	55.1861
Gm10505	B		93.1411	108.33	135.379		21.8652	32.3649		29.1583	31.991		156.165	116.56	139.59		59.1255	46.2267	47.11
Gm11223	B		516.51	1218.71	323.733		121.625	118.892		155.511	61.3161		172.998	295.49	161.977		665.161	1009.28	270.546
Gm12070	B		103.302	150.578	180.113		24.5983	17.1732		25.5135	26.6592		82.2907	86.9088	52.6756		126.565	121.345	76.7221
Gm12715	B		12549.5	10682.4	10771.5		2890.3	2661.85		3032.47	3335.06		7748.42	9186.77	5939.17		9448.06	10855.6	4860.41
Gm14005	B		353.936	394.32	228.379		20.4986	3.96305		38.8778	13.3296		486.263	382.399	383.215		347.362	425.671	231.512
Gm16062	B		149.026	48.7484	40.0252		9.56601	9.90763		14.5792	22.6603		20.5727	23.5165	17.1196		67.44	20.2242	18.844
Gm17173	B		194.75	131.079	122.43		1.36657	0		10.9344	23.9933		82.2907	56.2351	65.8445		81.2975	23.1134	67.3001
Gm1840	B		78.7466	59.5814	54.1517		9.56601	11.8892		15.7941	0		62.6532	58.28	43.4574		54.5063	61.6357	34.996
Gm4070	B		729.041	744.225	818.161		21.8652	51.5197		263.64	206.609		1079.13	583.823	576.798		745.535	989.06	782.027
Gm5593	B		47.4173	137.579	58.8605		15.0323	0		20.6538	0		26.1834	25.5614	21.0702		31.4104	77.0446	25.574
Gm6104	B		77.8999	80.164	54.1517		13.6657	9.90763		31.5882	1.33296		29.9239	55.2127	35.556		35.1057	40.4484	39.034
Gm6166	B		98.2216	139.745	50.6201		27.3315	5.94458		26.7285	3.99888		20.5727	56.2351	25.0209		18.4767	44.3006	16.152
Gm6169	B		765.451	799.473	613.327		60.1292	58.7853		121.493	77.3116		394.621	407.96	273.913		613.427	465.157	290.736
Gm9888	B		103.302	95.3302	71.8098		16.3989	13.2102		32.8031	30.6581		25.2483	44.9881	40.8236		24.9436	48.1529	47.11
Gmnn	B		1651.14	2026.85	805.212		262.382	190.227		372.984	250.596		618.115	575.643	616.305		1420.86	1219.23	847.981
Gna15	B		3045.71	2310.67	2373.26		448.236	214.005		464.103	239.933		6397.17	5050.94	4335.2		3770.17	3351.44	2246.48
Gnb4	B		2631.66	1877.35	1697.54		461.902	293.266		280.649	214.606		490.939	708.562	363.462		580.169	481.529	384.956
Got1	B		4248.93	4145.78	3472.77		866.407	1050.87		963.44	971.727		2911.97	1886.43	1640.85		2093.41	1836.55	1168.33
Gpm6b	B		1043.18	870.971	928.819		243.25	148.614		153.081	78.6446		1383.98	1482.56	1322.16		404.64	190.685	383.61
Gpr55	B		1377.64	1630.36	3100.77		13.6657	15.8522		259.995	143.96		975.332	357.86	862.563		1115.99	1028.54	1554.63
Gpr68	B		3954.26	2421.17	4286.22		997.598	413.478		2885.46	2310.02		6258.77	6899.54	7345.61		4927.74	4341.46	6252.18
Grn	B		5220.98	4270.36	4071.97		937.469	719.955		942.786	553.178		1822.55	2090.92	1413.02		1715.56	1736.39	1379.65
Grtp1	B		4.23369	43.3319	29.4303		0	5.94458		63.1764	10.6637		57.9775	22.494	6.58445		7.39068	22.1503	60.5701
Gstt3	B		260.795	217.743	258.986		10.9326	3.96305		14.5792	0		327.293	195.289	154.076		144.118	107.862	80.7601
Gtse1	B		419.982	618.563	227.202		46.4635	64.7299		147.007	45.3206		107.539	165.638	248.892		366.763	743.48	453.602
H2afz	B		18229.4	18172.3	8385.27		3887.9	3361.99		6564.27	6204.93		8065.42	7443.48	6987.42		11378	15875	7154
Hells	B		1344.62	1174.29	791.085		184.487	181.64		392.422	289.252		830.388	664.597	807.254		1356.19	718.441	1191.21
Hif1a	B		32783.1	27861.3	37700.2		7234.64	6624.9		5543.73	4477.41		27639.4	22092.2	29955.3		15390.2	11645.3	18207.4
Hif3a	B		4.23369	14.0829	24.7214		0	0		0	0		0	11.247	14.4858		20.3244	0	0
Hilpda	B		2602.02	2636.75	2412.1		778.946	464.998		736.248	583.836		2993.32	2577.61	2430.98		2535	943.796	1278.7
Hist1h1d	B		290.431	726.893	65.9238		56.0295	54.1617		57.1017	58.6502		217.883	105.313	113.253		344.591	516.199	76.7221
Hist1h2ae	B		251.481	359.655	85.9364		56.0295	17.1732		75.3257	29.3251		59.8478	97.1334	85.5979		144.118	496.937	181.71
Hist1h2ag	B		54.1912	105.08	24.7214		0	2.64204		9.71944	3.99888		23.378	12.2695	3.95067		35.1057	44.3006	5.38401
Hist1h2bg	B		60.9651	95.3302	32.9619		4.09972	17.8337		13.3642	3.99888		38.34	7.1572	23.704		39.7249	6.7414	26.92
Hmgb3	B		1244.7	1396.37	630.985		200.886	198.813		377.843	155.956		452.599	603.249	613.671		797.27	739.628	673.001
Hmmr	B		1004.23	1332.46	503.846		147.59	61.4273		215.043	97.306		359.087	324.119	334.49		630.98	1459.99	701.267
Hopx	B		5712.94	5662.4	4916.03		677.82	317.705		1634.08	1182.33		6710.43	3271.86	3743.92		7175.43	5983.47	4128.19
Hpse	B		564.774	332.572	654.529		54.6629	13.8707		44.9524	5.33184		249.677	200.401	213.336		136.728	269.656	393.032
Hspa4l	B		3025.39	1652.03	2267.31		515.198	548.222		563.728	491.862		970.656	965.199	708.487		990.351	934.165	895.091
Icos	B		31767.9	36408.5	37524.8		4474.16	2976.91		2410.42	1539.57		42664	20355.1	20901.7		17347.8	9653.68	7147.27
Idi1	B		1250.63	851.472	954.718		65.5955	149.275		173.735	86.6424		274.926	213.693	172.513		465.613	343.811	324.386
Ifi27l2a	B		12298	7238.59	2826.48		1407.57	1583.24		1183.34	1623.54		4965.5	6012.04	4586.73		4245.02	3481.45	939.509
Ifngr1	B		78556.1	47616.3	55024		13852.9	9673.15		20806.9	11712.7		55849.2	33770.7	42259		55010.7	40486	39494.4
Igfbp7	B		198.983	144.079	251.923		0	8.58661		59.5316	31.991		462.885	458.061	252.843		355.677	68.3771	71.3381
Igsf9b	B		66.0455	80.164	47.0884		0	0		0	0		8.4161	63.3923	21.0702		12.9337	45.2637	0
Il10ra	B		4604.56	5584.4	5038.46		1816.18	620.878		3109.01	1071.7		3936.86	6832.05	7012.44		5078.32	4270.2	9124.54
Il12rb1	B		4419.12	2803.57	3987.21		481.034	146.633		795.779	523.853		1944.12	4707.39	3991.49		1780.23	2306.52	4237.21
Il2ra	B		11400.5	19950	13051.7		222.751	126.157		533.354	111.969		4468.95	3158.37	3351.49		4084.28	2442.31	2811.8
Il2rb	B		34484.2	28185.2	35634.2		5515.49	2562.77		23630.4	13488.2		18744.5	29279.1	30625.6		28919.7	41446.1	41254.9
Il3ra	B		188.822	153.828	221.316		39.6306	17.8337		61.9614	41.3217		19.6376	124.74	143.541		94.2312	92.4535	193.824
Impa2	B		3129.54	1891.44	2122.51		307.479	286		403.357	301.249		1328.81	1110.39	1166.76		1887.4	1047.81	1123.91
Iqgap3	B		112.616	145.162	36.4935		0	0		35.233	0		0	11.247	57.9432		10.1622	212.836	185.748
Irf5	B		2097.37	1539.37	2188.43		56.0295	119.552		194.389	59.9832		1396.14	821.033	765.113		557.073	630.802	625.891
Irf8	B		5862.81	3711.38	4121.41		261.015	301.192		2072.67	642.486		833.193	994.85	974.499		2772.43	3295.58	3698.81
Isg20	B		8546.97	4190.19	3267.94		634.09	637.391		500.551	458.538		2997.06	1808.73	1863.4		2479.57	1066.1	1325.81
Ispd	B		15.2413	27.0824	38.8479		0	1.98153		2.42986	1.33296		0	19.4267	19.7534		0	29.8548	6.73001
Itgae	B		8505.48	8186.48	12593.8		791.246	130.12		8515.45	6974.04		2356.51	9253.23	9007.53		1412.54	5683.96	3032.54
Itgav	B		2298.89	2863.15	4110.82		576.694	508.592		832.227	534.517		390.881	1341.46	1348.5		727.982	742.517	2455.11
Itgb5	B		100.762	137.579	317.847		0	1.32102		32.8031	0		45.821	196.312	154.076		83.1452	28.8917	44.418
Jazf1	B		248.094	298.99	284.885		64.2289	45.5751		70.466	34.6569		103.799	333.321	168.562		250.359	232.097	199.208
Jdp2	B		687.551	502.65	731.048		6.83286	19.8153		120.278	19.9944		125.306	254.592	244.942		406.488	212.836	406.492
Katnal1	B		186.282	230.742	354.34		66.9621	8.58661		71.6809	57.3173		0.935122	65.4372	130.372		118.251	91.4904	100.95
Kcnk6	B		239.627	165.744	257.809		9.56601	0.660509		0	30.6581		0.935122	189.154	152.759		169.986	65.4879	228.82
Kcnk7	B		236.24	159.245	101.24		31.4312	0		42.5226	53.3184		283.342	139.054	119.837		332.581	342.848	211.322
Kctd11	B		57.5782	68.2477	176.582		0	0		37.6628	29.3251		13.0917	174.84	80.3303		2.77151	168.535	141.33
Kdm4d	B		110.923	134.329	92.9996		0	6.60509		72.8958	29.3251		40.2102	22.494	14.4858		31.4104	98.2318	96.9121
Kif11	B		1734.97	3818.62	1529.2		166.722	54.8222		539.429	127.964		919.225	1216.72	1252.36		1841.2	3720.29	2204.75
Kif15	B		1054.19	1267.46	749.883		79.2612	9.90763		191.959	46.6536		620.921	321.051	260.744		1138.17	1197.08	798.179
Kif18b	B		720.574	1692.11	719.276		0	0		162.801	5.33184		473.172	307.759	366.095		327.962	1501.41	773.951
Kif20a	B		950.039	2550.08	786.377		106.593	77.94		358.404	79.9776		82.2907	449.881	528.073		850.852	1954.04	1057.96
Kif20b	B		1146.48	1650.95	1098.34		288.347	346.107		369.339	429.213		628.402	467.263	301.568		738.144	1215.38	664.925
Kif22	B		1707.87	3131.81	1166.62		359.409	197.492		540.644	261.26		827.583	894.649	895.485		1748.82	3374.55	1608.47
Kif2c	B		690.938	1526.37	464.998		47.83	35.6675		126.353	26.6592		619.051	321.051	237.04		737.221	1294.35	577.435
Kif4	B		823.876	1297.79	659.238		6.83286	6.60509		52.242	27.9921		313.266	248.457	238.357		570.006	857.121	538.401
Kit	B		44.0304	151.662	255.455		0	27.0809		427.655	107.97		99.1229	17.3818	107.985		119.175	118.456	359.382
Knstrn	B		1028.79	1164.54	442.631		148.956	87.8477		179.81	121.299		129.047	274.018	217.287		546.91	784.892	491.29
Kntc1	B		421.675	1067.05	257.809		87.4607	0		275.789	33.324		497.485	367.062	375.314		357.524	664.509	562.629
Kpna2	B		8686.68	7852.82	2921.84		1399.37	1009.26		1727.63	1073.03		5023.47	2964.1	2808.93		6193.39	9212.6	3747.27
Kremen2	B		414.055	262.158	304.898		83.3609	79.2611		87.475	74.6457		547.981	755.595	505.686		378.772	471.898	242.28
Lamc1	B		1780.69	2052.85	3139.62		140.757	96.4343		194.389	7.99776		190.765	795.471	1236.56		497.947	1136.41	1971.89
Lat2	B		1378.49	1330.29	1231.36		36.8975	38.97		546.719	99.972		432.961	176.885	263.378		1715.56	1680.53	1028.35
Lclat1	B		2570.7	2491.58	2971.28		273.315	375.169		399.712	334.573		846.285	512.251	605.769		814.823	709.773	714.727
Lgals1	B		37534.2	24186.8	13559.1		2634.75	1251.66		3988.62	2008.77		34218	25478.6	19325.4		40845.5	55013.7	18370.2
Lgalsl	B		175.275	246.992	273.113		40.9972	44.9146		222.332	57.3173		259.029	346.613	370.046		206.015	296.622	518.211
Lig1	B		2837.42	2736.41	1291.4		403.139	218.628		666.997	350.568		407.713	875.223	866.514		1244.41	2023.38	1613.86
Lilrb4a	B		3577.47	951.135	1669.28		362.142	210.042		526.065	170.619		6209.21	3352.63	4509.03		4767.91	3445.82	3844.18
Litaf	B		9676.52	5903.97	8280.5		647.756	721.936		1617.07	529.185		4091.16	4124.59	3946.72		8465.1	7187.3	6588.68
Lmbrd2	B		401.354	562.231	464.998		28.698	155.88		52.242	37.3229		746.227	246.412	84.281		310.409	254.247	72.6841
Lmln	B		0	23.8325	118.898		0	0		9.71944	7.99776		0.935122	67.4821	11.852		0.923835	27.9287	52.4941
Lmna	B		2368.32	3610.63	6030.85		452.336	353.372		451.954	181.282		1520.51	1234.11	1281.33		1244.41	1419.55	1219.48
Lrba	B		1709.56	2729.91	1922.38		345.743	573.322		270.929	366.564		1813.2	628.811	563.629		597.721	700.143	605.701
Lrr1	B		154.953	255.658	35.3163		0	0		4.85972	0		81.3556	43.9656	61.8938		106.241	159.867	63.2621
Lst1	B		105.842	54.1649	69.4554		17.7654	10.5681		46.1673	14.6626		43.0156	10.2246	15.8027		56.354	42.3745	39.034
Ltbp4	B		0	58.4981	0		0	0		0	0		21.5078	4.08983	15.8027		15.7052	3.85223	45.764
Lxn	B		4191.35	2540.33	2442.71		209.086	208.06		234.482	134.629		3815.3	2253.49	1449.9		2102.65	1694.98	908.551
Ly6a	B		86960.8	48091.9	37655.4		10939.4	6132.16		3517.22	2188.72		87496.5	75970.6	51483.8		56333.6	46216.1	24801.4
Ly6i	B		51.651	21.6659	29.4303		1.36657	1.98153		0	0		10.2863	15.3368	5.26756		22.172	21.1873	1.346
Ly96	B		322.607	220.993	136.556		53.2963	33.6859		105.699	27.9921		149.619	179.952	151.442		143.194	109.789	40.38
Mad2l1	B		2232.85	3314.89	1238.43		431.837	363.28		727.743	430.546		926.706	988.715	916.556		1951.14	2299.78	1459.07
Map2k3	B		11114.3	10890.4	11742.7		2406.53	2245.73		2529.48	2119.41		9955.31	9464.88	8754.69		8496.51	6830.96	5942.6
Map6	B		656.222	577.397	848.769		54.6629	15.1917		0	0		711.628	991.783	1069.31		212.482	338.033	302.85
39508	B		65.1988	10.833	174.227		0	0		94.7646	0		0	25.5614	27.6547		21.2482	34.6701	57.8781
Mastl	B		298.052	552.482	201.303		23.2317	3.96305		76.5406	27.9921		73.8746	80.7741	100.084		116.403	645.248	320.348
Mcm10	B		389.499	717.143	479.125		38.264	0		111.774	58.6502		191.7	235.165	164.611		346.438	761.778	469.754
Mcm8	B		100.762	204.743	233.088		15.0323	34.3465		143.362	81.3105		146.814	80.7741	72.429		166.29	228.245	100.95
Mdfic	B		1252.32	1063.8	1314.94		252.816	172.393		335.321	145.293		782.697	724.922	942.893		909.978	599.022	1222.17
Metrnl	B		1744.28	788.64	1139.54		184.487	85.8661		206.538	89.3083		1767.38	2140	1194.42		1387.6	1801.88	741.647
Mfsd13a	B		289.584	324.989	366.112		77.8946	48.2171		0	27.9921		378.724	404.893	312.103		291.932	294.695	224.782
Mfsd2a	B		166.807	187.41	323.733		28.698	27.0809		57.1017	62.6491		0.935122	49.0779	127.738		127.489	18.2981	129.216
Mgarp	B		196.443	316.323	302.543		1.36657	23.1178		0	0		289.888	99.1783	121.154		127.489	56.8204	32.304
Mgat4b	B		697.712	480.984	841.706		195.42	142.009		315.882	198.611		221.624	589.957	712.438		357.524	388.112	714.727
Mir22hg	B		226.926	321.739	220.138		40.9972	77.94		37.6628	67.9809		62.6532	126.785	163.294		187.539	156.015	208.63
Mki67	B		3253.17	8114.98	3684.67		289.713	182.961		841.947	227.936		1695.38	2652.25	2233.45		1894.79	5507.72	3525.18
Mlkl	B		407.281	309.823	170.696		8.19944	0		19.4389	0		199.181	212.671	160.661		262.369	265.804	301.504
Mocos	B		340.388	277.324	575.656		75.1615	87.1872		102.054	61.3161		418.935	434.544	227.822		230.035	331.292	236.896
Morn2	B		69.4325	82.3306	35.3163		10.9326	7.92611		17.009	2.66592		54.2371	18.4042	17.1196		22.172	19.2611	9.42201
Mpp2	B		122.777	194.994	180.113		25.9649	3.30254		2.42986	0		15.8971	67.4821	107.985		41.5726	119.419	100.95
Mrgpre	B		850.971	759.391	1050.07		184.487	156.541		64.3913	73.3128		403.973	539.857	518.855		109.936	197.427	370.15
Mt3	B		115.156	53.0816	45.9112		0	1.32102		0	0		21.5078	17.3818	6.58445		55.4301	59.7095	28.266
Mtfr2	B		149.026	406.237	165.987		8.19944	9.24712		57.1017	25.3262		31.7941	87.9313	89.5485		207.863	345.737	192.478
Mybl2	B		232.006	775.641	468.53		49.1966	17.1732		188.314	61.3161		120.631	396.713	354.243		496.1	1153.74	705.305
Myl4	B		148.179	214.493	150.683		21.8652	13.8707		21.8687	0		197.311	151.324	129.055		86.8405	108.825	82.1061
Myo1f	B		8574.91	7677.33	8773.75		2260.31	870.551		7609.11	4365.44		12441.8	11577.3	12598.7		15538.9	19924.7	20645
Myo3b	B		346.316	584.981	521.504		9.56601	0		199.249	50.6525		455.404	180.975	177.78		493.328	276.397	282.66
Naip2	B		957.66	451.735	602.732		46.4635	37.649		171.305	117.3		499.355	440.679	487.249		430.507	665.472	441.488
Naip5	B		135.478	155.995	261.341		12.2992	0		82.6153	19.9944		67.3288	94.066	57.9432		74.8307	35.6331	149.406
Naprt	B		363.25	581.731	410.846		16.3989	17.1732		17.009	0		122.501	135.987	154.076		191.234	172.387	91.5281
Ncapg	B		2348.85	2879.4	1371.45		36.8975	54.8222		348.685	45.3206		433.896	752.528	645.276		2028.74	2212.14	1350.04
Ncapg2	B		1024.55	2130.85	951.186		90.1938	66.0509		453.169	193.279		230.975	837.392	1002.15		1270.27	1688.24	1584.24
Ncaph	B		1445.38	3333.31	1152.49		112.059	141.349		321.956	129.297		1232.49	694.248	492.517		1505.85	2485.65	1356.77
Ncf4	B		7414.03	5341.74	4282.69		1522.36	1228.55		1992.49	1746.18		5198.34	3411.94	3739.97		5563.34	3782.89	3211.56
Ndc80	B		1268.41	1714.86	560.352		252.816	271.469		272.144	231.935		366.568	561.329	526.756		949.703	1521.63	763.183
Ndrg4	B		90.6009	135.412	247.214		0	0		14.5792	0		0	77.7067	22.3871		89.612	84.749	57.8781
Neil3	B		419.135	476.651	274.29		53.2963	13.8707		88.6899	42.6547		343.19	121.672	197.534		427.736	497.901	364.766
Nek2	B		616.425	1367.12	900.566		47.83	7.92611		263.64	49.3195		66.3936	363.995	342.391		276.227	1086.33	885.669
Nespas	B		51.651	0	3.53163		0	0		0	0		10.2863	14.3144	0		24.0197	21.1873	0
Neu3	B		1315.83	1149.38	878.199		229.584	101.058		289.153	199.944		992.164	1209.57	820.423		408.335	415.078	449.564
Nfil3	B		1958.5	1986.77	4020.17		176.288	580.587		433.73	906.412		1289.53	3288.22	2305.87		2461.1	2447.13	1691.92
Nid1	B		27.9423	33.5822	88.2908		0	0		0	0		65.4585	0	0		75.7545	6.7414	21.536
Nid2	B		226.926	290.324	373.176		0	0		8.50451	0		144.009	300.602	192.266		67.44	134.828	146.714
Ninj2	B		140.558	87.7471	44.734		19.132	0.660509		29.1583	31.991		65.4585	33.7411	17.1196		21.2482	78.0076	28.266
Nmb	B		1146.48	747.475	392.011		174.921	140.028		218.687	111.969		673.288	343.545	377.947		567.235	471.898	333.808
Nmral1	B		772.225	792.974	322.556		128.458	63.4088		126.353	47.9865		364.697	296.512	358.194		565.387	493.085	309.58
Nol4l	B		25.4021	190.66	275.467		0	0		42.5226	0		1.87024	75.6618	161.977		43.4203	44.3006	122.486
Npdc1	B		49.1108	7.58308	28.2531		0	0		0	13.3296		49.5614	63.3923	0		71.1353	60.6726	47.11
Nqo1	B		83.827	102.913	42.3796		4.09972	3.30254		7.28958	0		0	50.1004	38.1898		56.354	64.5248	6.73001
Nr2f6	B		92.2944	67.1644	170.696		2.73315	21.7968		63.1764	21.3273		113.15	92.0211	117.203		106.241	104.01	148.06
Nrbp2	B		114.31	46.5818	91.8224		0	0		0	1.33296		47.6912	90.9986	50.0418		14.7814	4.81529	40.38
Nt5e	B		9489.39	4881.34	7131.54		1176.62	831.581		2073.89	1378.28		2460.31	3193.13	2886.62		2067.54	1307.83	1465.8
Ntf5	B		71.126	17.3328	54.1517		0	0		0	0		19.6376	16.3593	9.21823		7.39068	24.0764	0
Ntng2	B		114.31	161.411	149.506		0	5.94458		9.71944	0		43.0156	39.8758	42.1405		25.8674	59.7095	41.726
Nuf2	B		987.296	1955.35	610.972		23.2317	17.1732		204.108	46.6536		417.064	378.309	291.033		929.378	1520.67	679.731
Nusap1	B		1335.31	2097.26	802.858		90.1938	23.1178		371.769	58.6502		580.711	496.914	493.834		1216.69	2400.9	1230.25
Oas1a	B		2093.14	1018.3	738.111		280.147	244.388		280.649	283.92		1040.79	479.532	424.039		1017.14	566.278	284.006
Oip5	B		158.34	634.812	130.67		10.9326	18.4942		93.5496	15.9955		51.4317	86.9088	68.4783		183.843	331.292	164.212
Oit3	B		414.901	339.072	548.58		1.36657	0		10.9344	0		221.624	129.852	18.4365		128.413	165.646	75.3761
Orc1	B		326.841	337.989	163.632		0	4.62356		31.5882	27.9921		14.0268	107.358	121.154		273.455	319.735	150.752
Osbpl3	B		5344.61	4209.69	4617.02		358.042	142.009		1378.95	323.909		2276.09	1986.63	2035.91		4780.85	4391.54	5307.28
Osgin1	B		1183.74	342.322	818.161		47.83	48.2171		78.9705	19.9944		346.93	333.321	784.867		520.119	154.089	309.58
Otos	B		104.149	37.9154	48.2656		0	0		0	1.33296		0	38.8533	85.5979		61.897	5.77834	16.152
Pabpc1l	B		44.0304	23.8325	3.53163		0	0		0	0		26.1834	8.17965	0		22.172	18.2981	0
Paqr4	B		872.986	1003.13	919.401		151.69	87.1872		218.687	171.952		443.248	1489.72	1048.24		521.043	1701.72	603.009
Parpbp	B		253.175	506.983	178.936		1.36657	6.60509		70.466	33.324		55.1722	121.672	82.9641		364.915	590.354	152.098
Pask	B		172.734	317.406	209.543		0	0		77.7555	26.6592		79.4853	65.4372	200.167		85.9167	187.796	341.884
Pbx3	B		228.619	190.66	300.189		35.5309	13.2102		38.8778	18.6614		267.445	212.671	260.744		93.3074	135.791	161.52
Pcgf2	B		23.7087	41.1653	42.3796		0	3.30254		0	0		23.378	21.4716	22.3871		27.7151	23.1134	34.996
Pcyox1l	B		157.493	137.579	169.518		12.2992	56.8038		44.9524	31.991		169.257	172.795	111.936		129.337	189.722	137.292
Pdcd1	B		30242.9	16352.4	21598.3		2447.53	845.451		3554.89	1388.94		14652.4	9488.4	10030.8		30565.1	17085.6	17329.8
Pdcd1lg2	B		889.921	603.397	533.276		39.6306	15.1917		93.5496	43.9877		619.051	383.421	525.439		533.977	246.543	395.724
Pde4a	B		390.346	164.661	250.746		12.2992	0		95.9795	15.9955		217.883	252.547	250.209		182.919	182.018	370.15
Pear1	B		2249.78	1830.77	3761.19		687.386	436.596		1063.06	551.845		827.583	1977.43	1954.26		741.84	686.66	1782.11
Perp	B		562.234	392.154	426.15		13.6657	22.4573		91.1198	33.324		186.089	127.807	42.1405		404.64	372.703	103.642
Pex11a	B		124.47	228.576	194.24		19.132	0		6.07465	18.6614		54.2371	72.5944	98.7668		4.61918	45.2637	74.0301
Pfkfb1	B		325.147	70.4143	72.9871		36.8975	38.97		121.493	75.9787		129.982	71.572	72.429		75.7545	67.414	74.0301
Pgam1	B		9668.05	8890.62	8751.38		2155.09	2190.91		3618.06	3409.71		10718.4	6062.14	5866.75		10836.6	9240.53	6730.01
Pgam1-ps2	B		364.944	354.238	453.226		81.9944	56.8038		147.007	139.961		465.691	317.984	254.16		533.053	431.45	284.006
Pgk1	B		16170.1	17553.8	15312		3837.34	3744.42		4830.56	4098.85		16555.4	10391.2	11021.1		17647.1	14271.5	10887.8
Pglyrp1	B		10681.6	5067.67	4773.59		317.045	202.116		1118.95	649.151		2624.89	1822.02	1576.32		3619.59	4587.04	2253.21
Pgpep1	B		404.741	174.411	309.606		34.1643	54.8222		70.466	59.9832		110.344	68.5046	80.3303		241.121	141.569	152.098
Phactr2	B		502.962	456.068	669.833		116.159	36.328		66.8212	1.33296		103.799	250.502	105.351		165.367	208.983	168.25
Phf19	B		207.451	89.9137	31.7847		19.132	8.58661		68.0361	0		28.0537	61.3474	26.3378		63.7446	108.825	126.524
Phlpp1	B		1417.44	1513.37	2070.71		221.385	292.605		213.828	163.954		415.194	240.277	537.291		240.197	238.838	644.735
Phlpp2	B		132.938	68.2477	40.0252		0	0		0	0		59.8478	20.4491	0		42.4964	69.3401	0
Pif1	B		38.9499	188.494	129.493		0	0		0	22.6603		0.935122	73.6169	73.7458		74.8307	123.271	208.63
Pkig	B		226.926	239.409	145.974		0	17.1732		71.6809	43.9877		133.722	77.7067	68.4783		98.8504	124.234	72.6841
Plcd1	B		611.344	445.235	440.277		51.9298	35.6675		47.3823	0		217.883	780.134	586.016		312.256	597.095	589.549
Plcxd1	B		155.8	231.826	322.556		46.4635	62.7483		63.1764	59.9832		157.1	144.166	179.097		70.2115	40.4484	135.946
Plin2	B		2630.81	2547.92	2943.03		327.977	479.529		501.766	210.608		1161.42	1285.23	890.218		1382.06	913.941	664.925
Plk1	B		992.376	2227.26	806.389		65.5955	40.291		202.893	82.6435		504.966	540.88	425.356		902.587	2545.36	1041.81
Plp2	B		4907.69	4259.53	3570.48		619.057	457.072		749.612	627.824		3197.18	2281.1	2196.57		3974.34	3074.08	1965.16
Plpp1	B		26.2489	200.41	115.367		1.36657	5.94458		8.50451	2.66592		54.2371	29.6512	40.8236		30.4866	53.9312	32.304
Plpp2	B		205.757	227.492	267.227		0	27.7414		47.3823	11.9966		330.098	311.849	163.294		194.005	233.06	94.2201
Plpp5	B		610.498	666.228	560.352		121.625	62.0878		120.278	83.9764		377.789	360.927	238.357		443.441	192.611	188.44
Pls3	B		345.469	331.489	210.721		0	38.97		9.71944	0		86.0312	120.65	134.323		81.2975	200.316	161.52
Plscr1	B		1314.98	992.3	1039.48		213.185	132.762		376.628	142.627		1978.72	1837.35	1623.73		2020.43	1173	1313.7
Plxdc1	B		412.361	599.063	739.288		32.7977	0		110.559	0		322.617	772.977	543.876		498.871	697.253	555.899
Pmaip1	B		1196.44	1189.46	2507.46		102.493	141.349		280.649	517.188		818.231	697.315	704.536		1113.22	887.939	1201.98
Pnkd	B		2153.25	1799.36	2201.38		453.702	313.081		556.438	518.521		855.636	564.396	559.678		902.587	671.251	527.633
Poc1a	B		521.59	732.309	236.619		23.2317	84.5451		82.6153	93.3072		249.677	232.098	206.752		454.527	632.729	253.048
Pole	B		348.856	1551.28	454.403		237.784	62.7483		409.431	349.235		21.5078	389.556	377.947		640.218	1134.48	990.657
Popdc2	B		206.604	194.994	169.518		4.09972	2.64204		14.5792	6.6648		387.14	291.4	177.78		376.925	293.732	192.478
Ppfibp1	B		441.997	792.974	1118.35		214.552	175.035		338.966	98.639		587.256	756.618	813.838		222.644	265.804	397.07
Ppm1n	B		52.4977	32.4989	72.9871		0	0		31.5882	19.9944		0	37.8309	73.7458		60.0493	67.414	82.1061
Pqlc3	B		5456.38	4233.53	5315.11		1199.85	908.2		1296.33	1002.39		4684.02	4895.52	3965.16		4694.93	5885.24	4083.77
Prc1	B		2376.79	3376.64	1664.58		221.385	138.707		416.721	109.303		2076.91	1118.57	1411.71		1700.78	2756.27	1660.97
Prdm1	B		5429.28	7989.32	8225.17		736.583	659.848		719.239	118.633		2461.24	2706.44	2412.54		2297.58	2534.77	2953.13
Prdx4	B		2069.43	2057.18	1188.98		491.966	269.488		198.034	106.637		803.27	916.121	658.445		718.744	1369.47	476.484
Prelid2	B		640.98	469.068	388.479		69.6952	38.97		127.568	65.315		331.033	392.623	284.448		486.861	240.764	305.542
Prkra	B		441.15	230.742	299.011		61.4958	84.5451		63.1764	47.9865		58.9127	240.277	154.076		227.263	95.3427	39.034
Prr11	B		90.6009	205.826	181.29		6.83286	23.7783		51.0271	17.3285		79.4853	60.3249	122.471		92.3835	296.622	181.71
Prr13	B		13464	9021.7	8199.27		2934.03	2144.01		3119.94	1967.45		18383.6	11433.1	10116.3		13355.9	14801.2	7926.6
Prss41	B		175.275	23.8325	49.4428		0	6.60509		0	0		51.4317	23.5165	46.0912		52.6586	14.4459	20.19
Psrc1	B		107.536	76.9141	68.2782		0	0		3.64479	0		44.8858	76.6842	61.8938		124.718	113.641	33.65
Ptger2	B		2004.23	1073.55	1249.02		68.3286	103.7		188.314	63.982		1593.45	817.965	593.917		763.088	431.45	345.922
Ptgs1	B		276.883	256.741	296.657		0	7.92611		18.224	0		133.722	120.65	68.4783		60.9731	97.2688	103.642
Pxmp2	B		103.302	99.6634	31.7847		21.8652	0		31.5882	18.6614		0	29.6512	19.7534		101.622	124.234	65.9541
Pygl	B		513.123	336.905	461.467		2.73315	64.7299		99.6243	35.9899		367.503	253.569	375.314		497.023	435.302	499.366
Rab39b	B		78.7466	85.5805	45.9112		4.09972	7.92611		0	0		132.787	71.572	88.2316		87.7644	64.5248	61.9161
Rabgap1l	B		14143.1	8707.54	11479		1630.32	1987.47		2269.49	1660.87		6461.69	4254.44	3712.31		4154.49	2710.04	3188.68
Rad51	B		1374.25	2484	820.516		120.258	32.3649		375.413	93.3072		251.548	540.88	470.13		1450.42	1515.85	882.977
Rad51ap1	B		432.683	524.316	207.189		49.1966	31.7044		112.989	39.9888		35.5346	154.391	188.315		364.915	337.07	395.724
Rad54b	B		33.8695	283.824	168.341		0	1.32102		29.1583	0		0	80.7741	39.5067		194.929	200.316	164.212
Rad54l	B		734.968	1091.96	582.719		135.291	87.8477		269.715	98.639		153.36	351.725	402.968		715.049	780.076	612.431
Ralgds	B		1787.46	1761.44	3077.23		444.136	375.829		505.411	375.895		513.382	1279.09	1514.42		731.678	884.086	1211.4
Rap2a	B		1057.58	940.302	1573.93		177.654	192.208		219.902	207.942		369.373	354.792	584.699		822.213	749.258	1014.89
Rapgef5	B		49.9575	53.0816	177.759		0	0		0	0		12.1566	72.5944	27.6547		1.84767	73.1923	1.346
Raph1	B		287.891	430.069	464.998		0	52.1802		12.1493	0		250.613	142.121	88.2316		241.121	190.685	98.2581
Rasgef1a	B		165.961	115.913	125.962		0	15.8522		35.233	45.3206		0.935122	81.7965	51.3587		112.708	84.749	139.984
Rbm44	B		105.842	30.3323	81.2275		0	0		0	6.6648		0	11.247	35.556		44.3441	34.6701	65.9541
Rbpsuh-rs3	B		343.775	188.494	282.531		65.5955	54.8222		71.6809	65.315		216.013	298.557	163.294		243.893	213.799	199.208
Reep2	B		46.5706	68.2477	27.0758		0	5.28407		17.009	22.6603		67.3288	5.11228	26.3378		74.8307	68.3771	40.38
Rgs1	B		7086.35	9197.19	28486.1		1437.63	5062.14		1444.55	5655.75		9962.79	13787.8	12987.2		7689.08	4150.78	6156.61
Rgs16	B		1254.87	664.061	4168.5		0	111.626		765.406	470.535		540.5	895.672	883.633		1338.64	599.022	3611.32
Rhoc	B		527.517	304.407	263.695		30.0646	32.3649		76.5406	0		761.189	580.755	616.305		472.08	401.595	321.694
Rilpl2	B		4197.28	2690.91	3663.48		493.333	589.174		865.03	914.41		2109.63	2535.69	1945.05		3019.09	2048.42	1901.9
Rnf135	B		889.074	428.986	443.808		125.725	138.046		204.108	135.962		59.8478	335.366	250.209		179.224	115.567	154.79
Rnf157	B		1535.98	1199.21	3440.99		504.265	492.079		811.573	470.535		997.775	670.731	1125.94		1068.88	889.865	2000.16
Rora	B		4919.55	7611.25	10773.8		1202.58	893.668		817.648	425.214		7683.89	3605.18	4792.16		3529.97	4069.88	3673.24
Rps4l	B		37.2565	42.2486	115.367		2.73315	15.8522		26.7285	42.6547		44.8858	50.1004	17.1196		3.69534	57.7834	18.844
Rpsa-ps12	B		33.0228	59.5814	40.0252		1.36657	15.1917		21.8687	41.3217		30.859	49.0779	17.1196		53.5824	63.5618	28.266
Rrm1	B		7883.97	11884.9	5309.22		1780.64	1856.69		3037.33	2108.74		1884.27	3753.44	3351.49		6337.51	10386.6	5280.36
Rsph3a	B		204.91	128.912	136.556		28.698	45.5751		78.9705	83.9764		231.91	192.222	109.302		179.224	166.609	131.908
Runx2	B		669.769	655.395	758.124		99.7598	5.94458		170.09	97.306		1398.01	724.922	1357.71		934.921	1016.99	1398.5
Ryk	B		334.461	256.741	517.973		0	29.7229		93.5496	34.6569		101.928	579.733	404.285		419.421	464.194	605.701
Ryr3	B		26.2489	72.5809	16.4809		0	0		0	0		14.0268	37.8309	0		13.8575	27.9287	0
S100a1	B		194.75	171.161	57.6833		34.1643	5.94458		24.2986	21.3273		29.9239	81.7965	134.323		137.651	119.419	63.2621
S100a10	B		27209.1	19376.9	13590.9		4073.75	2858.02		5515.78	4634.7		25918.8	19936.9	17394.8		26539.9	25681.8	13500.4
S100a11	B		16193	10064.9	8464.14		1833.94	1344.8		2833.22	1832.82		17819.7	8798.24	8439.95		14133.8	13064.8	6455.42
S100a4	B		8643.5	6089.21	4954.88		1024.93	311.1		1221	317.244		8609.67	6606.09	8324.06		11108.2	10289.3	7793.35
S100a6	B		11267.5	7967.65	4793.6		1001.7	255.617		2109.12	531.851		13701.4	12820.6	11168.5		17137.1	19731.1	10480
Samsn1	B		15187.1	9950.09	10723.2		1184.82	1239.77		1351	833.1		7368.76	5949.67	5286		5150.38	2781.31	3052.73
Sapcd2	B		209.144	354.238	190.708		0	0		81.4003	0		42.0805	93.0435	106.668		133.032	238.838	258.432
Scn1b	B		93.9879	106.163	117.721		0	10.5681		15.7941	1.33296		29.9239	35.786	52.6756		20.3244	14.4459	30.958
Scpep1	B		1712.95	2265.17	1459.74		308.845	205.418		769.051	261.26		1225.01	1117.54	1000.84		1761.75	2216.96	1106.41
Selm	B		188.822	86.6638	64.7466		0	0		0	0		62.6532	63.3923	47.408		111.784	107.862	59.2241
Sema6d	B		807.788	525.399	585.074		58.7626	7.92611		145.792	11.9966		130.917	101.223	235.723		361.22	211.873	619.161
40422	B		121.083	219.909	88.2908		10.9326	29.0624		1.21493	23.9933		146.814	90.9986	75.0627		97.9265	223.429	74.0301
Serinc3	B		104734	82148.6	79061.5		16050.4	13917.6		17547.2	11343.5		69176.6	78359	58094.6		46504.9	51557.3	31915
Serpina3f	B		4716.33	2009.52	1828.21		332.077	52.8407		434.945	139.961		118.76	714.697	924.457		575.549	653.916	2237.05
Serpina3g	B		38707.8	21265.1	16081.9		1676.78	369.885		4438.14	1034.38		4660.65	4489.61	7266.6		12524.4	13869.9	16461.6
Sgol1	B		368.331	842.805	242.505		1.36657	43.5936		97.1944	29.3251		249.677	264.816	125.105		439.746	804.153	406.492
Sgol2a	B		165.114	334.739	115.367		0	35.6675		60.7465	27.9921		37.4049	105.313	106.668		212.482	410.262	174.98
Sh3bgrl	B		8093.96	7926.49	6672.43		1115.12	1165.8		1555.11	1102.36		6464.5	7869.85	5075.29		5497.74	4877.88	3390.58
Shcbp1	B		1324.3	1410.45	482.656		56.0295	38.3095		300.088	51.9854		575.1	284.243	480.665		819.442	1511.04	619.161
Siva1	B		1243.86	1374.7	461.467		289.713	190.887		583.166	427.88		504.966	421.252	397.701		814.823	700.143	581.473
Ska1	B		237.933	342.322	215.43		0	0		24.2986	0		109.409	81.7965	51.3587		211.558	203.205	95.5661
Ska3	B		367.484	958.718	131.848		69.6952	21.1363		137.287	61.3161		113.15	154.391	219.921		577.397	550.869	294.774
Slc16a3	B		2171.88	2144.93	2673.45		91.5604	40.291		329.246	70.6468		816.361	988.715	1144.38		946.007	1107.52	1476.56
Slc16a6	B		1611.34	1496.03	1869.41		367.608	352.051		875.965	582.503		2376.14	1194.23	1289.24		1556.66	1670.9	1607.13
Slc22a15	B		773.071	517.816	795.794		105.226	11.8892		65.6062	0		58.9127	246.412	348.976		120.099	33.707	407.838
Slc25a13	B		383.572	600.147	454.403		50.5632	52.1802		205.323	111.969		252.483	194.267	208.069		273.455	331.292	168.25
Slc2a6	B		119.39	95.3302	109.481		15.0323	0		48.5972	22.6603		78.5502	129.852	71.1121		18.4767	160.831	47.11
Slc35e4	B		169.348	158.161	302.543		15.0323	4.62356		20.6538	23.9933		1.87024	129.852	101.401		45.2679	197.427	84.7981
Slc36a3	B		60.9651	19.4994	32.9619		0	1.98153		0	10.6637		0	11.247	22.3871		37.8772	20.2242	6.73001
Slc36a3os	B		426.756	607.73	155.392		161.256	21.1363		105.699	82.6435		99.1229	216.761	181.731		169.062	292.769	157.482
Slc37a2	B		659.609	592.564	1303.17		53.2963	116.91		258.78	123.965		155.23	146.211	227.822		485.014	212.836	631.275
Slc39a4	B		1775.61	1897.94	2866.51		284.247	160.504		566.157	226.603		780.827	1600.14	1440.68		875.796	972.688	936.817
Slc43a3	B		1771.37	1717.03	979.439		157.156	73.3165		208.968	61.3161		470.366	781.157	620.255		1281.36	1410.88	881.631
Slc52a3	B		2205.75	1254.46	1745.8		127.091	100.397		228.407	111.969		349.736	1153.33	771.698		1049.48	868.677	973.159
Socs2	B		1662.99	1530.7	1178.39		173.555	62.0878		81.4003	15.9955		1836.58	1676.83	1623.73		894.273	714.588	807.601
Spag5	B		643.521	2074.51	371.999		106.593	38.97		272.144	49.3195		632.142	407.96	474.08		594.026	1307.83	905.859
Spata24	B		52.4977	61.7479	28.2531		0	9.90763		52.242	31.991		10.2863	11.247	35.556		43.4203	47.1898	29.612
Spc24	B		720.574	1338.96	475.593		147.59	35.007		212.613	113.302		148.684	262.771	337.124		1008.83	1113.29	480.522
Spc25	B		667.229	1305.37	322.556		30.0646	37.649		149.436	65.315		530.214	344.568	304.202		786.184	1303.98	631.275
Spdl1	B		398.813	304.407	188.354		16.3989	25.0993		76.5406	39.9888		209.467	122.695	53.9925		193.082	237.875	197.862
Spi1	B		126.164	105.08	9.41768		6.83286	5.28407		21.8687	0		0	25.5614	27.6547		0	65.4879	22.882
Spock2	B		93.1411	83.4139	193.063		0	0		40.0927	0		15.8971	37.8309	27.6547		6.46685	42.3745	86.1441
Spsb2	B		182.049	69.331	168.341		25.9649	33.6859		17.009	61.3161		188.895	99.1783	44.7743		168.138	115.567	64.6081
Srd5a1	B		126.164	29.249	17.6582		0	0		2.42986	0		45.821	5.11228	0		39.7249	88.6013	4.038
Srgn	B		52750.9	30759.1	26207.1		6683.91	5884.47		8097.51	8517.61		31042.3	24849.8	20546.1		29259.7	23685.4	14732
Srxn1	B		1359.86	850.388	1625.73		53.2963	51.5197		72.8958	13.3296		367.503	561.329	376.631		264.217	247.506	313.618
St14	B		574.935	483.151	873.49		90.1938	80.5821		355.975	110.636		791.113	916.121	1120.67		730.754	462.267	1344.66
St6galnac3	B		237.087	105.08	162.455		35.5309	33.0254		78.9705	38.6558		83.2258	103.268	81.6472		52.6586	60.6726	40.38
St6galnac6	B		541.065	319.573	575.656		80.6278	34.3465		106.914	69.3139		352.541	319.006	472.764		206.939	211.873	569.359
Stil	B		236.24	1464.62	575.656		196.786	7.2656		196.819	71.9798		76.68	297.535	366.095		471.156	1244.27	625.891
Stmn1	B		5069.42	8382.56	2802.94		1240.85	1200.14		1287.83	689.14		1576.62	2306.66	1596.07		5687.13	8584.69	2849.48
Stx11	B		5074.5	5902.89	6787.8		524.764	278.074		625.689	314.578		2008.64	2269.85	2558.72		2115.58	2093.69	2622.01
Swap70	B		5274.33	3955.12	5781.28		262.382	307.797		295.228	142.627		2470.59	3293.33	3492.39		1422.71	2060.94	1850.75
Syce2	B		398.813	334.739	218.961		132.558	20.4758		116.633	90.6412		0	102.246	114.569		412.031	275.434	188.44
Syne3	B		341.235	757.225	778.136		132.558	137.386		181.025	146.626		499.355	703.45	617.621		391.706	745.406	922.011
Syngr2	B		12054.2	11077.8	8435.89		1671.32	1714.02		2075.1	1744.84		5377.88	4660.36	3601.69		4378.98	4938.56	2938.32
Syngr3	B		348.856	227.492	175.404		0	8.58661		29.1583	5.33184		0	202.446	205.435		135.804	213.799	197.862
Sypl	B		4084.66	4913.84	4139.07		845.909	1088.52		739.892	498.527		2396.72	1921.2	1751.46		1551.12	2710.04	1230.25
Tacc3	B		2198.98	4199.94	1364.39		370.341	255.617		777.555	403.887		1386.79	1117.54	1204.95		2631.08	3971.65	1912.67
Tbc1d31	B		381.879	565.481	487.365		60.1292	112.286		364.479	169.286		155.23	157.458	226.505		448.06	317.809	379.572
Tbc1d7	B		729.888	760.475	360.226		154.423	110.965		317.097	138.628		647.104	319.006	255.477		582.016	534.497	407.838
Tceal8	B		44.8771	54.1649	31.7847		0	0		0	0		31.7941	0	0		21.2482	10.5936	0
Tctn1	B		38.9499	38.9987	69.4554		0	10.5681		63.1764	29.3251		0.935122	29.6512	13.1689		51.7348	78.0076	29.612
Tex15	B		37.2565	76.9141	57.6833		0	0		15.7941	0		57.9775	86.9088	39.5067		32.3342	67.414	17.498
Tg	B		852.665	1021.55	836.997		0	4.62356		133.642	10.6637		547.046	377.286	172.513		546.91	156.978	113.064
Thnsl2	B		199.83	215.576	254.277		56.0295	32.3649		81.4003	46.6536		108.474	25.5614	21.0702		145.966	54.8943	40.38
Ticam2	B		33.8695	84.4972	50.6201		15.0323	1.32102		41.3076	30.6581		17.7673	12.2695	15.8027		14.7814	44.3006	51.1481
Ticrr	B		37.2565	492.9	366.112		42.3638	0		95.9795	34.6569		100.058	196.312	243.625		169.986	439.154	512.827
Tigd3	B		24.5554	57.4148	35.3163		4.09972	0		40.0927	1.33296		1.87024	0	38.1898		42.4964	20.2242	28.266
Tigit	B		15877.2	12496.9	11603.8		303.379	191.548		554.008	182.615		5245.1	3569.4	2204.47		5614.15	5995.99	1558.67
Tjp2	B		655.375	869.888	1277.27		113.426	62.7483		326.816	38.6558		518.057	705.495	738.775		109.013	515.236	585.511
Tk1	B		1230.31	2124.35	814.63		86.0941	47.5566		274.574	74.6457		388.075	450.903	471.447		1111.37	1188.41	812.985
Tlcd2	B		361.557	320.656	188.354		71.0618	15.1917		57.1017	23.9933		62.6532	147.234	104.034		311.332	135.791	173.634
Tm6sf2	B		50.8043	24.9158	32.9619		0	0		0	0		0	27.6063	0		0.923835	21.1873	0
Tmbim1	B		2050.8	1380.12	2342.65		0	36.9885		234.482	45.3206		209.467	686.068	563.629		421.269	595.169	553.207
Tmed1	B		196.443	148.412	120.075		9.56601	19.8153		184.669	209.275		0	83.8414	82.9641		223.568	259.062	226.128
Tmem140	B		325.147	98.5801	137.734		0	12.5497		17.009	21.3273		293.628	263.794	206.752		245.74	104.973	142.676
Tmem159	B		424.215	297.907	388.479		20.4986	29.7229		91.1198	19.9944		330.098	260.726	244.942		363.991	289.88	292.082
Tmem205	B		397.967	222.076	138.911		1.36657	0		25.5135	7.99776		46.7561	55.2127	61.8938		96.0789	67.414	59.2241
Tmem218	B		173.581	146.245	164.809		21.8652	46.2356		110.559	102.638		91.6419	61.3474	81.6472		159.824	138.68	117.102
Tmem237	B		508.889	450.652	379.062		54.6629	85.8661		98.4093	126.631		227.235	169.728	169.879		346.438	282.176	187.094
Tmem51	B		242.167	158.161	336.682		0	9.24712		70.466	9.33072		134.658	18.4042	0		30.4866	195.501	59.2241
Tmem97	B		1228.62	1317.29	904.098		192.687	148.614		328.031	301.249		535.825	417.162	604.453		1019.91	1024.69	580.127
Tnfrsf1b	B		27890.7	21354	33484.6		3702.05	2884.44		6396.61	4281.47		5586.42	8115.24	10416.6		8048.45	8707	13664.6
Tnfsf9	B		506.349	465.818	416.733		45.0969	48.2171		64.3913	62.6491		997.775	555.194	491.2		584.788	411.225	304.196
Top2a	B		4268.4	7956.82	3708.21		504.265	223.912		1481	334.573		1326.94	2496.84	2405.96		3035.72	7852.77	5191.53
Tpi1	B		25680.7	29947.8	24156.4		2916.27	2381.13		4670.19	2575.28		30082.9	14778.6	14866.4		24995.3	20558.4	13107.4
Tpx2	B		1650.29	2930.32	1121.88		84.7275	60.7668		338.966	77.3116		623.726	585.868	557.045		1098.44	2701.38	1161.6
Trim41	B		86.3672	67.1644	42.3796		0	21.1363		14.5792	25.3262		81.3556	32.7186	39.5067		36.0296	38.5223	14.806
Trip13	B		392.886	1033.47	256.632		28.698	11.2286		154.296	57.3173		86.0312	186.087	164.611		371.382	547.016	320.348
Troap	B		38.9499	186.327	94.1768		0	0		32.8031	0		0	67.4821	59.2601		60.0493	145.422	130.562
Trps1	B		540.219	749.642	819.339		150.323	140.688		104.484	133.296		513.382	436.589	388.483		351.057	407.373	496.674
Tspan4	B		147.332	203.66	137.734		0	5.94458		103.269	159.955		0	141.099	56.6263		266.065	198.39	122.486
Tstd3	B		1524.13	1122.3	1063.02		317.045	194.19		459.244	345.236		1137.11	797.516	721.656		1258.26	1250.05	767.221
Ttc16	B		137.171	148.412	128.316		0	0		0	0		23.378	44.9881	105.351		44.3441	58.7465	103.642
Ttc39c	B		3715.48	3203.31	3957.78		535.697	203.437		218.687	89.3083		3167.26	2090.92	2873.45		2098.95	1500.44	2251.86
Tube1	B		356.476	422.486	193.063		65.5955	57.4643		126.353	71.9798		19.6376	141.099	105.351		206.939	289.88	216.706
Tuft1	B		257.408	191.744	175.404		19.132	68.0324		148.221	122.632		14.9619	92.0211	146.175		182.919	227.281	253.048
Txlnb	B		40.6434	47.6651	64.7466		0	0		0	0		0	33.7411	6.58445		21.2482	23.1134	17.498
Ubash3b	B		5425.89	4227.03	5514.05		1004.43	1132.11		1744.64	1339.62		904.263	2216.69	1575		1905.87	2307.48	2743.15
Ube2c	B		1360.71	3218.48	950.009		50.5632	23.7783		307.377	75.9787		665.807	490.779	539.925		1615.79	3350.48	975.851
Uhrf1	B		2012.7	4762.18	2904.18		474.201	287.321		1359.51	678.476		1371.82	1786.23	1910.81		1836.58	4190.26	3255.98
Unc119	B		4032.16	2977.98	2760.56		401.772	290.624		613.54	375.895		1645.81	1826.11	1773.85		1781.15	1358.87	1496.75
Unc13a	B		137.171	101.83	52.9745		0	0		0	0		10.2863	49.0779	13.1689		84.069	17.335	83.4521
Vsig10	B		128.704	60.6647	148.329		0	0		0	0		0	29.6512	38.1898		45.2679	36.5962	6.73001
Vsig10l	B		256.561	95.3302	288.417		28.698	34.3465		38.8778	41.3217		24.3132	233.12	165.928		188.462	362.109	387.648
Wdr54	B		107.536	88.8304	97.7085		0	0		0	0		29.9239	43.9656	0		76.6783	22.1503	20.19
Wee1	B		349.703	283.824	213.075		36.8975	23.1178		133.642	58.6502		85.0961	347.635	221.238		179.224	274.471	301.504
Whsc1	B		1773.07	2759.16	2208.45		635.456	469.622		800.639	451.873		1629.92	1885.41	2325.63		1906.8	2144.73	3241.17
Xcr1	B		315.833	278.407	336.682		73.7949	21.7968		138.502	95.9731		604.089	374.219	528.073		656.847	603.837	477.83
Xlr	B		104.149	45.4985	34.1391		10.9326	13.8707		30.3733	29.3251		68.2639	17.3818	21.0702		17.5529	23.1134	20.19
Zc2hc1a	B		196.443	139.745	101.24		5.46629	10.5681		12.1493	17.3285		37.4049	112.47	32.9223		68.3638	85.7121	78.0681
Zcchc18	B		1566.46	1190.54	1374.98		166.722	121.534		809.144	646.485		659.261	481.577	628.157		1279.51	2035.9	919.319
Zdhhc2	B		2845.88	2628.08	3158.46		399.039	249.672		585.596	194.612		1468.14	2525.47	2334.85		1891.09	2960.44	2059.38
Zfand4	B		313.293	269.741	198.949		0	0.660509		91.1198	9.33072		168.322	115.538	197.534		353.829	330.329	296.12
Zfp52	B		2428.44	1580.53	2808.82		461.902	406.873		863.815	741.125		1070.71	999.962	1100.92		1168.65	839.786	1538.48
Zfp991	B		71.9727	44.4152	70.6326		4.09972	22.4573		55.8868	77.3116		8.4161	29.6512	44.7743		38.8011	24.0764	47.11
Zwilch	B		178.662	344.489	194.24		84.7275	21.7968		122.708	87.9753		0	75.6618	113.253		209.711	259.062	189.786
1700001G11Rik	C		45.7238	5.41649	10.5949		1.36657	0.660509		0	15.9955		0	6.13474	0		21.2482	18.2981	0
1700001O22Rik	C		112.616	77.9974	40.0252		0	1.32102		12.1493	26.6592		9.35122	11.247	0		43.4203	67.414	72.6841
2810025M15Rik	C		66.0455	28.1657	54.1517		1.36657	0		23.0837	17.3285		0	19.4267	6.58445		75.7545	44.3006	18.844
2900026A02Rik	C		415.748	383.487	629.808		0	0		309.807	114.635		0	6.13474	38.1898		340.895	208.02	782.027
5730409E04Rik	C		106.689	134.329	203.657		2.73315	7.92611		4.85972	0		3.74049	58.28	3.95067		36.9534	71.2662	8.07601
Acacb	C		47.4173	24.9158	54.1517		0	0		0	25.3262		11.2215	0	0		26.7912	0	0
Acod1	C		86.3672	158.161	37.6707		5.46629	0		0	0		0	9.20211	39.5067		0	265.804	17.498
Actg2	C		502.115	410.57	402.606		6.83286	7.92611		15.7941	9.33072		40.2102	54.1902	17.1196		50.8109	238.838	57.8781
Adora2b	C		147.332	17.3328	84.7592		0	0		0	0		0	0	0		31.4104	177.203	57.8781
Adssl1	C		732.428	525.399	328.442		20.4986	29.7229		139.717	45.3206		127.177	99.1783	71.1121		154.28	275.434	216.706
Alcam	C		637.593	647.812	660.415		68.3286	58.7853		120.278	83.9764		86.0312	36.8084	171.196		292.856	161.794	496.674
Aoah	C		30.4826	0	22.367		0	0		92.3347	0		0	0	5.26756		44.3441	109.789	45.764
B4galt4	C		528.364	168.994	334.328		34.1643	5.94458		49.8121	15.9955		88.8366	37.8309	35.556		86.8405	64.5248	122.486
Bard1	C		242.167	320.656	137.734		1.36657	9.90763		36.4479	14.6626		35.5346	31.6962	40.8236		194.929	137.717	67.3001
Blnk	C		44.0304	36.8321	0		0	0		9.71944	10.6637		0.935122	0	0		27.7151	0.963057	0
C1qtnf6	C		745.976	504.817	721.63		0	23.7783		117.848	17.3285		106.604	74.6393	115.886		212.482	178.166	363.42
Camk1	C		287.044	259.991	189.531		46.4635	3.30254		51.0271	0		0	43.9656	22.3871		25.8674	140.606	144.022
Camk2n1	C		77.0531	27.0824	80.0503		0	0		0	0		14.0268	10.2246	0		62.8208	26.0025	53.8401
Capsl	C		69.4325	44.4152	57.6833		0	7.2656		0	5.33184		0	19.4267	0		36.0296	2.88917	2.692
Ccdc18	C		38.1032	153.828	24.7214		0	0.660509		0	0		13.0917	6.13474	9.21823		85.9167	40.4484	24.228
Ceacam16	C		28.7891	7.58308	60.0377		0	0.660509		12.1493	0		0	5.11228	0		11.086	9.63057	82.1061
Cenpf	C		823.876	1608.7	550.935		0	3.96305		75.3257	0		78.5502	189.154	222.554		378.772	983.281	542.439
Cenpn	C		302.285	577.397	226.024		64.2289	39.6305		94.7646	39.9888		42.0805	124.74	53.9925		238.35	298.548	185.748
Cfap126	C		18.6282	22.7492	16.4809		0	0		0	0		0	0	0		59.1255	5.77834	8.07601
Chchd10	C		1819.64	1721.36	993.566		411.338	312.421		297.658	302.582		197.311	130.874	177.78		560.768	418.93	262.47
Cit	C		273.496	731.226	190.708		0	0		55.8868	0		19.6376	108.38	55.3094		376.001	600.948	407.838
Cited4	C		11.8543	20.5826	28.2531		0	0		4.85972	0		0	0	5.26756		0	13.4828	2.692
Cnih2	C		206.604	167.911	228.379		0	3.30254		20.6538	5.33184		0	49.0779	46.0912		213.406	265.804	127.87
Csf2rb	C		254.021	187.41	128.316		0	3.96305		53.4569	0		0	9.20211	71.1121		1.84767	324.55	255.74
Ddx25	C		123.624	69.331	16.4809		0	0		0	17.3285		8.4161	1.02246	3.95067		55.4301	12.5197	0
Derl3	C		21.1684	69.331	54.1517		0	0		3.64479	0		0	2.04491	0		4.61918	27.9287	0
Dmwd	C		1.69348	157.078	250.746		0	0		0	0		0	23.5165	3.95067		87.7644	131.939	152.098
Dnajc12	C		424.215	343.405	375.53		49.1966	71.3349		91.1198	35.9899		84.161	39.8758	34.2391		150.585	135.791	83.4521
Dscam	C		152.413	87.7471	570.947		0	0		156.726	47.9865		0	0	22.3871		24.9436	8.66751	693.191
Efcab11	C		96.5281	187.41	2.35442		2.73315	0		0	0		0	23.5165	26.3378		41.5726	148.311	45.764
Egfl7	C		25.4021	38.9987	40.0252		0	0		0	0		0	0	0		31.4104	21.1873	0
Eldr	C		95.6813	56.3315	37.6707		0	0		8.50451	0		0	4.08983	0		94.2312	45.2637	17.498
Epdr1	C		261.642	120.246	207.189		0	0		69.251	2.66592		0	12.2695	7.90134		97.9265	38.5223	107.68
Exo1	C		678.237	639.145	258.986		31.4312	22.4573		94.7646	46.6536		0	192.222	97.4499		206.939	464.194	165.558
Fam161a	C		9.31411	30.3323	50.6201		0	0		2.42986	0		0	0	0		64.6685	5.77834	10.768
Fancd2	C		212.531	579.564	170.696		79.2612	23.1178		26.7285	38.6558		0	69.527	119.837		129.337	430.487	211.322
Fbxo48	C		22.0152	50.915	25.8986		0	0.660509		9.71944	0		0.935122	0	0		84.9928	37.5592	32.304
Fcrl6	C		399.66	135.412	344.923		0	0		55.8868	1.33296		1.87024	4.08983	23.704		116.403	54.8943	74.0301
Fer	C		46.5706	45.4985	20.0126		0	0		31.5882	0		0	0	0		4.61918	53.9312	0
Filip1	C		268.416	316.323	103.595		0	0		8.50451	0		14.0268	0	0		46.1918	38.5223	188.44
Fndc3b	C		216.765	55.2482	434.391		0	0		156.726	33.324		0	10.2246	0		44.3441	97.2688	88.8361
Glis2	C		71.9727	25.9991	41.2024		0	0		0	0		0	6.13474	13.1689		15.7052	26.9656	0
Gm13502	C		211.684	197.16	180.113		21.8652	11.8892		36.4479	25.3262		39.2751	49.0779	28.9716		82.2213	69.3401	39.034
Gm13642	C		82.1335	60.6647	41.2024		6.83286	0		1.21493	0		14.0268	8.17965	11.852		14.7814	32.7439	13.46
Gm14139	C		0	36.8321	12.9493		0	0		0	0		0	7.1572	0		24.0197	0	0
Gpr160	C		1625.74	1604.36	1193.69		0	7.2656		342.61	149.291		116.89	124.74	213.336		1190.82	1118.11	1106.41
Gpx7	C		130.398	96.4135	44.734		5.46629	3.30254		26.7285	22.6603		18.7024	19.4267	0		30.4866	24.0764	30.958
Gsto1	C		2407.27	2513.25	1247.84		274.681	241.086		766.621	339.905		432.026	344.568	367.412		1596.39	1396.43	800.871
Hbegf	C		69.4325	21.6659	116.544		4.09972	7.2656		1.21493	13.3296		0	2.04491	22.3871		27.7151	17.335	34.996
Hist1h2bj	C		147.332	277.324	32.9619		8.19944	0		14.5792	5.33184		34.5995	9.20211	39.5067		36.0296	51.042	30.958
Hist1h2bk	C		50.8043	82.3306	8.24047		0	0		8.50451	0		15.8971	4.08983	2.63378		12.9337	20.2242	13.46
Hist1h3c	C		77.8999	69.331	15.3037		0	0		0	2.66592		14.0268	0	6.58445		12.9337	33.707	6.73001
Hpdl	C		14.3945	14.0829	0		0	0		0	0		0	0	0		36.9534	18.2981	6.73001
Hspb1	C		49.1108	16.2495	51.7973		0	2.64204		0	0		0	1.02246	1.31689		22.172	4.81529	14.806
Ica1	C		807.788	601.23	323.733		0	0		35.233	0		125.306	40.8983	34.2391		181.072	101.121	84.7981
Ier5l	C		266.722	149.495	433.213		12.2992	17.8337		57.1017	65.315		0	9.20211	17.1196		174.605	139.643	92.8741
Ift122	C		169.348	133.246	169.518		0	19.8153		57.1017	2.66592		0	29.6512	35.556		75.7545	37.5592	17.498
Ift22	C		220.998	228.576	171.873		13.6657	31.0439		52.242	55.9843		58.9127	35.786	25.0209		100.698	47.1898	52.4941
Igkc	C		583.402	594.73	337.859		76.5281	23.7783		112.989	58.6502		60.7829	6.13474	22.3871		392.63	102.084	90.1821
Igkv6-32	C		21.1684	0	0		0	0		2.42986	0		0	0	0		9.23835	0	0
Il18	C		60.1184	33.5822	37.6707		0	7.2656		0	0		0	1.02246	13.1689		14.7814	3.85223	8.07601
Il4i1	C		77.8999	160.328	105.949		2.73315	13.8707		112.989	0		28.0537	14.3144	0		27.7151	36.5962	14.806
Insrr	C		159.187	87.7471	133.025		0	0		7.28958	0		0	1.02246	0		20.3244	0.963057	126.524
Irak1bp1	C		83.827	62.8312	74.1643		0	0		0	0		13.0917	21.4716	5.26756		36.9534	29.8548	25.574
Itga3	C		458.085	329.322	1007.69		57.3961	48.8776		58.3166	23.9933		40.2102	104.291	55.3094		167.214	142.532	122.486
Itih5	C		2593.56	2180.68	1651.63		159.889	379.132		212.613	39.9888		474.107	496.914	189.632		795.422	524.866	772.605
Kbtbd6	C		0	57.4148	0		0	0		0	0		0	4.08983	0		36.0296	154.089	49.802
Kif14	C		226.926	541.649	110.658		0	0		24.2986	0		5.61073	46.0105	0		116.403	547.979	52.4941
Kif19a	C		68.5857	29.249	10.5949		0	0		0	0		0	16.3593	0		46.1918	16.372	0
Klrg1	C		12491.9	7400	9048.04		117.525	73.977		411.861	69.3139		685.444	1261.71	1021.91		3133.65	7099.66	3141.57
Kmo	C		52.4977	16.2495	83.5819		0	0		0	0		0	0	0		45.2679	2.88917	39.034
Kndc1	C		139.712	40.082	42.3796		0	0		0	0		0	0	0		18.4767	7.70446	37.688
Lrrn4	C		0	123.496	71.8098		0	0		25.5135	1.33296		0	35.786	0		17.5529	12.5197	45.764
Map1a	C		32.176	50.915	28.2531		0	0		0	0		0	4.08983	0		49.8871	78.9707	0
Mapk8ip1	C		10.1609	17.3328	15.3037		0	0		0	0		0	0	0		11.086	4.81529	2.692
39873	C		11.0076	19.4994	43.5568		0	0.660509		0	1.33296		0	3.06737	3.95067		8.31452	8.66751	10.768
Mcam	C		132.938	17.3328	15.3037		0	0		3.64479	0		0.935122	12.2695	0		21.2482	67.414	25.574
Melk	C		1099.07	1871.94	904.098		42.3638	61.4273		116.633	13.3296		7.48097	281.176	304.202		458.222	1008.32	359.382
Mlf1	C		275.19	287.074	77.6959		10.9326	0		26.7285	2.66592		0	32.7186	0		84.9928	113.641	37.688
Mmd	C		3444.53	1705.11	2678.15		333.444	437.917		959.795	822.436		267.445	528.61	541.242		880.415	745.406	1078.15
Mreg	C		49.9575	70.4143	42.3796		0	0		17.009	0		0	5.11228	0		0	30.8178	29.612
Mzf1	C		66.8923	3.24989	16.4809		0	0		0	0		0	15.3368	0		57.2778	22.1503	0
Ncf2	C		244.707	290.324	183.645		68.3286	43.5936		88.6899	6.6648		0	50.1004	56.6263		41.5726	186.833	91.5281
Neil2	C		70.2792	5.41649	0		0	0		0	0		0	0	5.26756		25.8674	1.92611	9.42201
Nrn1	C		685.857	771.308	1244.31		58.7626	62.0878		211.398	171.952		137.463	43.9656	81.6472		361.22	111.715	195.17
Olfm1	C		83.827	140.829	102.417		0	0		77.7555	0		0	0	0		91.4597	150.237	107.68
Optn	C		663.842	334.739	278.999		19.132	8.58661		46.1673	5.33184		86.0312	38.8533	35.556		118.251	124.234	99.6041
Oscp1	C		101.609	0	28.2531		0	0		0	0		1.87024	0	0		13.8575	13.4828	12.114
Pbk	C		833.19	1349.79	428.505		0	10.5681		104.484	63.982		44.8858	286.288	169.879		663.314	815.709	305.542
Pdgfb	C		335.308	254.575	559.175		0	0		298.873	173.285		0	47.033	71.1121		383.392	339.959	277.276
Pld1	C		22.8619	0	38.8479		0	0		3.64479	0		0	0	0		5.54301	1.92611	26.92
Pld4	C		83.827	131.079	120.075		0	9.90763		104.484	73.3128		44.8858	2.04491	13.1689		271.608	286.991	219.398
Pls1	C		188.822	101.83	74.1643		19.132	13.2102		68.0361	37.3229		0	9.20211	2.63378		31.4104	84.749	37.688
Polq	C		125.317	308.74	84.7592		43.7303	16.5127		80.1854	73.3128		32.7293	49.0779	6.58445		49.8871	123.271	117.102
Pter	C		99.915	168.994	134.202		0	1.98153		1.21493	0		0	0	25.0209		35.1057	31.7809	48.456
Ptgr1	C		119.39	209.076	67.101		0	19.8153		8.50451	1.33296		0	30.6737	5.26756		157.052	202.242	76.7221
Rad51b	C		96.5281	206.91	102.417		0	5.94458		17.009	7.99776		0	18.4042	7.90134		60.9731	70.3032	8.07601
Rasl12	C		27.9423	5.41649	24.7214		0	0		97.1944	3.99888		0	0	0		73.9068	96.3057	83.4521
Rassf4	C		25.4021	198.243	57.6833		9.56601	0		63.1764	0		0	5.11228	0		26.7912	26.0025	16.152
Renbp	C		363.25	218.826	204.835		10.9326	40.9515		110.559	6.6648		45.821	29.6512	59.2601		101.622	157.941	59.2241
Ripply3	C		182.049	77.9974	65.9238		0	1.32102		34.018	10.6637		0.935122	1.02246	0		46.1918	38.5223	18.844
Ropn1l	C		83.827	28.1657	27.0758		0	0		0	0		0	8.17965	0		18.4767	5.77834	6.73001
Rsph1	C		121.93	88.8304	102.417		8.19944	5.94458		3.64479	14.6626		0	25.5614	27.6547		30.4866	89.5643	22.882
Rsph9	C		137.171	101.83	163.632		6.83286	0		6.07465	1.33296		2.80537	12.2695	9.21823		59.1255	30.8178	1.346
Setbp1	C		21.1684	22.7492	17.6582		0	0		0	0		0	8.17965	0		45.2679	95.3427	34.996
Sh3yl1	C		52.4977	15.1662	98.8857		0	0		17.009	3.99888		0	12.2695	18.4365		36.0296	56.8204	16.152
Slc12a8	C		288.737	192.827	223.67		17.7654	3.96305		13.3642	15.9955		2.80537	47.033	51.3587		60.0493	75.1185	56.5321
Slc24a3	C		23.7087	20.5826	16.4809		0	0		0	0		0	1.02246	0		24.0197	15.4089	0
Slc6a13	C		65.1988	35.7488	28.2531		0	0		15.7941	0		0	8.17965	9.21823		25.8674	23.1134	5.38401
Slc9a5	C		27.0956	51.9983	4.70884		0	0		0	7.99776		0	12.2695	0		7.39068	0	30.958
Spats2	C		27.0956	31.4156	55.3289		0	0		9.71944	47.9865		0	0	15.8027		120.099	102.084	269.2
Spire1	C		28.7891	105.08	136.556		0	1.32102		8.50451	3.99888		0	7.1572	0		10.1622	6.7414	41.726
Spns3	C		129.551	70.4143	157.746		0	0		4.85972	0		0	10.2246	0		39.7249	50.079	0
Srgap3	C		215.071	133.246	282.531		0	0		74.1107	2.66592		4.67561	17.3818	0		139.499	153.126	181.71
Stxbp1	C		283.657	231.826	247.214		47.83	23.7783		48.5972	2.66592		9.35122	66.4597	28.9716		60.9731	47.1898	48.456
Syk	C		0	72.5809	3.53163		0	0		184.669	0		0	12.2695	0		0	143.496	53.8401
Tdrd7	C		819.642	287.074	634.516		177.654	108.323		295.228	246.597		0	134.964	57.9432		123.794	81.8599	158.828
Tiam2	C		61.8118	0	23.5442		0	0		14.5792	0		0	0	0		0.923835	15.4089	17.498
Tlr13	C		44.8771	22.7492	21.1898		0	0		0	0		0	12.2695	0		0	47.1898	8.07601
Tmem29	C		192.209	83.4139	114.189		6.83286	0		6.07465	0		27.1185	28.6288	0		142.271	64.5248	47.11
Tmem67	C		375.105	212.326	336.682		32.7977	12.5497		34.018	49.3195		7.48097	52.1453	57.9432		99.7742	60.6726	117.102
Tnfrsf9	C		51910.9	46807.1	60508.6		763.914	655.225		3565.82	1503.58		6536.5	2647.14	4337.84		16108.9	8102.2	9002.06
Trpc1	C		23.7087	0	111.835		0	0		0	0		0	5.11228	0		24.0197	8.66751	9.42201
Ttk	C		570.701	329.322	131.848		4.09972	0		74.1107	17.3285		0.935122	79.7516	115.886		273.455	685.697	279.968
Tubb6	C		2826.41	2621.58	3157.28		54.6629	85.2056		253.92	118.633		761.189	243.345	466.179		1345.1	437.228	882.977
Unc79	C		104.995	3.24989	16.4809		0	0		0	0		0	0	2.63378		0	34.6701	0
Utf1	C		149.873	98.5801	181.29		0	7.92611		48.5972	39.9888		41.1454	10.2246	14.4858		60.9731	28.8917	60.5701
Xkr5	C		23.7087	42.2486	3.53163		0	0		0	0		0	0	11.852		67.44	25.0395	17.498
1810011H11Rik	D		911.936	35.7488	98.8857		0	0		7.28958	0		82.2907	214.716	38.1898		116.403	0	0
2010107G23Rik	D		271.803	219.909	173.05		0	1.32102		0	0		59.8478	83.8414	43.4574		54.5063	45.2637	18.844
A830012C17Rik	D		49.1108	35.7488	35.3163		0	0		0	0		0.935122	17.3818	10.5351		0	0	0
Abcc3	D		182.895	228.576	233.088		0	0		0	0		0	59.3025	77.6965		18.4767	35.6331	0
Ak4	D		28.7891	67.1644	319.024		4.09972	0		0	0		0.935122	49.0779	97.4499		10.1622	35.6331	0
Akap7	D		129.551	71.4976	111.835		5.46629	2.64204		38.8778	7.99776		72.9395	85.8863	15.8027		17.5529	4.81529	2.692
Aldh3b1	D		58.4249	22.7492	0		0	1.98153		42.5226	13.3296		0	26.5839	0		0	3.85223	0
Aldh5a1	D		147.332	92.0803	49.4428		0	0		6.07465	0		52.3668	33.7411	51.3587		9.23835	7.70446	4.038
Angptl2	D		3327.68	2493.75	3481.01		384.007	124.176		51.0271	25.3262		685.444	997.918	500.418		213.406	70.3032	24.228
Asb2	D		2786.61	664.061	1511.54		90.1938	77.94		111.774	34.6569		749.032	1948.8	1256.31		72.983	386.186	253.048
BC039771	D		66.0455	0	0		0	0		9.71944	3.99888		1.87024	3.06737	35.556		2.77151	1.92611	0
Bcas1	D		92.2944	17.3328	31.7847		0	1.98153		0	0		0	36.8084	1.31689		12.9337	1.92611	0
Bcl2l14	D		135.478	80.164	2.35442		0	7.92611		0	5.33184		29.9239	48.0555	0		22.172	7.70446	0
Bmp7	D		999.15	1069.21	1140.72		307.479	132.102		232.052	75.9787		548.916	2519.33	1464.38		133.032	317.809	107.68
Bmpr1a	D		124.47	147.328	133.025		0	11.8892		43.7375	2.66592		0	52.1453	60.5769		16.629	21.1873	28.266
Bmpr2	D		45.7238	121.329	58.8605		9.56601	0		0	0		243.132	52.1453	51.3587		7.39068	7.70446	5.38401
Btnl5-ps	D		55.8847	29.249	0		0	0		0	3.99888		15.8971	7.1572	22.3871		0.923835	3.85223	9.42201
Cav2	D		189.669	179.827	244.86		0	0		0	0		45.821	52.1453	40.8236		42.4964	12.5197	12.114
Ccr4	D		1984.75	1817.77	1801.13		547.996	153.899		116.633	31.991		2032.02	3031.58	1788.34		139.499	335.144	99.6041
Ccr8	D		13693.4	13045.1	12961.1		737.949	444.522		550.363	119.966		2967.14	3737.08	2976.17		1442.11	1263.53	1134.68
Cd40	D		41.4901	192.827	5.88605		1.36657	1.32102		0	0		26.1834	9.20211	59.2601		0.923835	5.77834	0
Cd70	D		222.692	154.912	104.772		0	0		41.3076	0		109.409	26.5839	94.8161		0	18.2981	37.688
Cdc42bpb	D		65.1988	60.6647	49.4428		0	0		0	0		77.6151	18.4042	0		0	26.0025	0
Ces2c	D		44.0304	45.4985	27.0758		0	5.28407		0	0		4.67561	8.17965	10.5351		17.5529	0	0
Ces2d-ps	D		5.08043	5.41649	15.3037		0	0		0	0		38.34	26.5839	27.6547		4.61918	0	0
Chrm4	D		28.7891	30.3323	10.5949		0	0		0	0		0	61.3474	23.704		0	3.85223	9.42201
Cntln	D		281.117	148.412	233.088		0	1.32102		0	0		43.0156	82.819	43.4574		14.7814	48.1529	8.07601
Coch	D		37.2565	31.4156	40.0252		0	0		15.7941	0		86.0312	1.02246	0		0	0	10.768
Cpd	D		934.798	1695.36	2299.09		353.942	90.4897		280.649	41.3217		463.82	822.055	1499.94		86.8405	98.2318	441.488
Creb3l2	D		789.159	889.387	1043.01		203.619	165.127		206.538	121.299		198.246	398.758	392.433		138.575	147.348	222.09
Csf1r	D		199.83	37.9154	22.367		0	7.2656		82.6153	0		0	82.819	2.63378		25.8674	8.66751	13.46
Csf3r	D		56.7314	31.4156	0		4.09972	0		12.1493	0		2.80537	0	18.4365		2.77151	1.92611	6.73001
Cybb	D		1363.25	887.221	536.808		308.845	138.046		212.613	33.324		1135.24	652.327	334.49		194.005	62.5987	111.718
Dnah11	D		63.5053	0	23.5442		0	0		0	0		40.2102	16.3593	0		0.923835	9.63057	0
Ebi3	D		2448.76	2282.51	2613.41		45.0969	21.7968		24.2986	7.99776		677.028	511.228	589.967		67.44	12.5197	48.456
Epb41l4a	D		81.2868	10.833	42.3796		0	0		0	0		0	32.7186	11.852		11.086	3.85223	0
Extl1	D		58.4249	61.7479	173.05		0	5.94458		4.85972	0		49.5614	51.1228	72.429		0	51.042	0
F10	D		64.3521	47.6651	2.35442		0	0		1.21493	2.66592		0.935122	38.8533	6.58445		0	0	18.844
F830016B08Rik	D		663.842	368.321	122.43		98.3932	18.4942		58.3166	46.6536		175.803	31.6962	129.055		44.3441	13.4828	71.3381
Fam132a	D		1351.39	901.303	855.832		57.3961	25.7598		66.8212	62.6491		294.563	424.319	370.046		160.747	91.4904	133.254
Fcrl1	D		184.589	192.827	115.367		30.0646	42.2726		42.5226	21.3273		71.0692	105.313	23.704		15.7052	36.5962	0
Fgd2	D		60.1184	31.4156	18.8354		0	0		0	0		60.7829	129.852	47.408		0.923835	0	0
Gm13032	D		45.7238	15.1662	3.53163		0	0		0	0		21.5078	15.3368	0		1.84767	8.66751	0
Gm16008	D		365.791	112.663	143.62		30.0646	26.4204		17.009	5.33184		90.7068	96.1109	72.429		78.526	5.77834	25.574
Gm17709	D		179.508	232.909	323.733		24.5983	20.4758		23.0837	53.3184		70.1341	41.9207	40.8236		48.0394	31.7809	30.958
Gm4841	D		718.88	306.573	203.657		118.892	48.8776		91.1198	43.9877		10.2863	102.246	143.541		25.8674	27.9287	69.9921
Gm9115	D		88.0607	64.9978	84.7592		0	3.96305		0	0		18.7024	21.4716	17.1196		7.39068	3.85223	8.07601
Grb7	D		294.665	184.161	343.745		35.5309	22.4573		0	5.33184		166.452	141.099	92.1823		66.5161	51.042	17.498
Grik5	D		143.945	77.9974	105.949		8.19944	8.58661		7.28958	17.3285		42.0805	58.28	27.6547		16.629	2.88917	12.114
Gspt2	D		73.6662	22.7492	14.1265		0	0		0	0		0	28.6288	0		12.0099	6.7414	0
Hc	D		219.305	68.2477	168.341		0	0		0	0		301.109	102.246	42.1405		0	0	0
Hdac9	D		0	29.249	1.17721		0	0		0	0		0	0	17.1196		0	0	0
Hsd17b14	D		61.8118	16.2495	45.9112		0	0		0	0		30.859	18.4042	0		9.23835	1.92611	0
Iigp1	D		9591.84	4042.87	4866.59		687.386	1304.5		402.142	807.773		2505.19	2846.52	2498.14		583.864	352.479	484.56
Il1r2	D		11407.2	11852.4	10979.8		99.7598	51.5197		194.389	145.293		2580	2986.6	3807.13		1642.58	593.243	1087.57
Inf2	D		286.197	345.572	379.062		0	97.7553		59.5316	85.3094		140.268	143.144	26.3378		42.4964	65.4879	26.92
Itga9	D		0	28.1657	29.4303		0	0		3.64479	0		0	27.6063	0		4.61918	0	0
Kif13a	D		562.234	634.812	748.706		5.46629	22.4573		40.0927	61.3161		69.199	176.885	151.442		7.39068	2.88917	20.19
Kifap3	D		342.082	322.823	609.795		57.3961	106.342		125.138	97.306		56.1073	108.38	131.689		0.923835	84.749	64.6081
Klk1b9	D		44.0304	15.1662	32.9619		0	0		0	0		103.799	35.786	25.0209		8.31452	0.963057	0
Krt17	D		9.31411	33.5822	0		0	0		0	0		27.1185	1.02246	0		0	0	0
Lhfp	D		21.1684	17.3328	31.7847		0	0.660509		12.1493	0		0	65.4372	0		6.46685	0	4.038
Lynx1	D		3.38695	1.0833	10.5949		0	0		13.3642	0		32.7293	0	0		0.923835	0	0
Maf	D		4740.04	3575.96	4295.64		282.881	177.016		183.454	65.315		2966.21	2948.76	2137.31		204.168	190.685	193.824
Magi2	D		68.5857	30.3323	14.1265		0	0		0	5.33184		2.80537	11.247	13.1689		7.39068	5.77834	0
Map9	D		38.1032	83.4139	7.06326		0	1.32102		0	0		16.8322	11.247	0		7.39068	0	0
Matk	D		4711.25	3153.48	4416.89		948.402	853.377		948.86	981.058		750.903	1432.46	1114.09		667.009	559.536	1066.03
Matn2	D		583.402	415.986	765.187		2.73315	0		44.9524	0		450.729	215.738	263.378		11.086	81.8599	0
Mmp9	D		2278.57	1303.21	2007.14		54.6629	36.9885		0	0		1514.9	1170.71	628.157		175.529	328.402	310.926
Mtmr11	D		32.176	35.7488	31.7847		0	0		0	0		27.1185	4.08983	0		0.923835	15.4089	0
Myo1d	D		157.493	243.742	303.72		0	3.30254		0	0		0	172.795	106.668		16.629	44.3006	18.844
Myo1e	D		4608.79	4894.34	5062.01		61.4958	38.3095		499.336	121.299		1406.42	1463.14	1277.38		638.37	675.103	1010.85
Myo1h	D		80.4401	68.2477	109.481		0	0		0	0		93.5122	0	0		0	0.963057	0
Nmur1	D		259.102	314.156	348.454		0	0		18.224	0		400.232	368.084	244.942		14.7814	44.3006	22.882
Npas2	D		42.3369	19.4994	52.9745		0	0		0	0		113.15	69.527	60.5769		0	4.81529	0
Nxnl2	D		48.264	34.6655	37.6707		0	0		9.71944	3.99888		0	25.5614	2.63378		11.086	9.63057	0
Phtf1os	D		97.3748	14.0829	27.0758		0	0		1.21493	13.3296		125.306	12.2695	6.58445		19.4005	0	0
Plcb4	D		468.246	657.562	748.706		148.956	56.8038		55.8868	29.3251		225.364	851.706	405.602		50.8109	69.3401	25.574
Plppr2	D		2.54021	18.4161	50.6201		0	0		0	0		33.6644	1.02246	1.31689		1.84767	0.963057	6.73001
Pparg	D		628.279	289.24	340.214		32.7977	5.94458		10.9344	0		268.38	826.145	334.49		26.7912	17.335	5.38401
Prodh	D		66.8923	32.4989	76.5187		0	1.98153		10.9344	5.33184		0	165.638	27.6547		0	7.70446	0
Ptafr	D		31.3293	1.0833	56.5061		1.36657	0		29.1583	0		1.87024	9.20211	11.852		0	0	0
Rapgef3	D		0	84.4972	49.4428		0	0		0	0		47.6912	11.247	0		0	0	0
Rasip1	D		24.5554	44.4152	52.9745		0	0		1.21493	0		0	12.2695	13.1689		0	0	0
Rem2	D		52.4977	35.7488	83.5819		0	0		0	7.99776		39.2751	2.04491	0		8.31452	0.963057	6.73001
Sccpdh	D		730.734	272.991	587.428		0	21.1363		65.6062	5.33184		195.44	141.099	85.5979		101.622	41.4115	88.8361
Sdcbp2	D		8064.33	3704.88	4648.8		554.829	400.268		242.986	169.286		1895.49	1256.6	1265.53		1845.82	623.098	799.525
Sh3gl3	D		82.1335	49.8317	45.9112		0	6.60509		0	1.33296		40.2102	19.4267	0		0	3.85223	0
Sh3rf1	D		264.182	472.318	522.681		56.0295	108.323		78.9705	46.6536		107.539	130.874	155.393		63.7446	62.5987	65.9541
Shtn1	D		23.7087	63.9145	31.7847		0	0		0	0		2.80537	98.1558	48.7249		11.086	4.81529	0
Slc15a3	D		1452.15	788.64	1608.07		0	1.32102		0	0		242.197	414.095	371.363		107.165	189.722	48.456
Snai2	D		4.23369	170.078	122.43		6.83286	8.58661		9.71944	6.6648		56.1073	49.0779	30.2885		0	25.0395	0
Src	D		149.873	74.7475	143.62		0	0		0	0		0	38.8533	75.0627		8.31452	4.81529	40.38
St3gal5	D		319.22	605.563	362.581		46.4635	40.291		19.4389	10.6637		39.2751	316.962	193.583		22.172	32.7439	26.92
Ston2	D		31.3293	114.83	50.6201		0	0		0	0		0	47.033	47.408		4.61918	27.9287	0
Sult6b1	D		60.9651	9.74968	37.6707		0	0		0	0		111.279	29.6512	6.58445		0	7.70446	0
Tiam1	D		330.228	849.305	845.237		84.7275	69.3534		48.5972	0		576.035	718.787	733.508		44.3441	74.1554	84.7981
Tmem26	D		0	61.7479	22.367		0	0		3.64479	0		0	0	19.7534		0	0	6.73001
Tnfrsf18	D		46220	31696.2	26620.3		3286.61	2009.93		3315.54	2310.02		15229.4	11002.7	10014.9		8748.72	4666.01	4400.08
Tnfrsf4	D		73550.2	61301.6	45931.2		2105.89	630.786		1139.6	274.59		15811	17142.5	13279.5		2814.93	1402.21	1905.94
Trim7	D		56.7314	54.1649	67.101		0	0		0	0		41.1454	9.20211	0		13.8575	6.7414	5.38401
Trp53cor1	D		55.8847	12.9996	28.2531		0	0		0	0		15.8971	6.13474	7.90134		0.923835	8.66751	4.038
Tspan17	D		512.276	277.324	273.113		0	7.92611		15.7941	0		83.2258	357.86	179.097		56.354	95.3427	34.996
Ube2l6	D		5207.44	3090.65	2904.18		345.743	348.749		320.742	295.917		1754.29	2523.42	1650.06		847.157	847.49	531.671
Vill	D		1341.23	1119.05	952.363		118.892	73.3165		0	0		673.288	1147.2	485.932		201.396	134.828	44.418
Wisp1	D		760.37	496.15	671.01		9.56601	0		0	6.6648		86.0312	530.655	243.625		6.46685	11.5567	0
Zfp518b	D		129.551	41.1653	78.8731		0	0		0	0		36.4697	18.4042	0		0	13.4828	13.46
2210408F21Rik	E		323.454	154.912	185.999		0	1.32102		0	0		44.8858	22.494	25.0209		35.1057	16.372	4.038
2610042L04Rik	E		59.2716	10.833	49.4428		0	0		0	0		0.935122	6.13474	6.58445		0	0	0
2610204G07Rik	E		74.5129	63.9145	30.6075		0	0		0	0		0	3.06737	0		4.61918	0.963057	0
9430020K01Rik	E		150.719	237.242	808.744		0	0		42.5226	0		58.9127	53.1677	0		15.7052	18.2981	9.42201
A230005M16Rik	E		285.351	153.828	214.252		1.36657	9.24712		4.85972	10.6637		4.67561	3.06737	0		5.54301	4.81529	0
A430018G15Rik	E		43.1836	15.1662	14.1265		0	0		0	0		0	0	0		11.086	1.92611	0
Adarb1	E		72.8194	160.328	117.721		0	0		0	0		16.8322	47.033	0		27.7151	6.7414	0
Agpat9	E		362.404	98.5801	117.721		0	20.4758		31.5882	6.6648		0	38.8533	2.63378		15.7052	12.5197	5.38401
Alpk1	E		43.1836	17.3328	11.7721		0	0		0	0		0	0	0		0.923835	0	0
Alpl	E		0	92.0803	35.3163		0	0		0	0		0	3.06737	0		0	0	0
Ang	E		77.0531	55.2482	51.7973		0	0		4.85972	0		0	6.13474	0		0.923835	2.88917	0
Ankrd55	E		379.338	373.738	268.404		0	0		65.6062	86.6424		78.5502	22.494	15.8027		11.086	39.4853	0
Apol7c	E		66.8923	0	22.367		0	0		14.5792	0		0	0	3.95067		0	0	1.346
Apol9a	E		1799.32	1281.54	1176.03		224.118	176.356		132.427	37.3229		50.4966	31.6962	135.64		73.9068	50.079	47.11
Areg	E		300.592	220.993	460.289		0	15.1917		0	0		14.0268	142.121	39.5067		0	0.963057	0
Arhgef5	E		209.991	112.663	243.683		0	0		0	18.6614		25.2483	19.4267	0		3.69534	0.963057	44.418
Armcx1	E		102.455	30.3323	151.86		2.73315	14.5312		12.1493	3.99888		0	0	0		0	0	0
Armcx4	E		49.9575	139.745	173.05		0	0		0	0		26.1834	0	0		29.5627	10.5936	30.958
Arnt2	E		348.009	616.396	970.021		47.83	21.7968		211.398	0		18.7024	40.8983	82.9641		13.8575	11.5567	94.2201
Arrdc4	E		1871.29	939.219	1776.41		121.625	80.5821		263.64	314.578		26.1834	81.7965	129.055		72.0592	129.05	247.664
B9d1	E		109.229	67.1644	101.24		0	0		0	0		0	14.3144	14.4858		7.39068	17.335	12.114
Bbs5	E		45.7238	34.6655	36.4935		0	0		0	0		0.935122	0	6.58445		9.23835	0	0
BC028528	E		49.1108	29.249	22.367		4.09972	3.96305		4.85972	3.99888		0	4.08983	3.95067		0.923835	3.85223	0
Bcam	E		45.7238	122.413	127.139		0	9.24712		0	0		0	32.7186	22.3871		0	7.70446	0
Bcar1	E		115.156	67.1644	142.442		0	0		0	0		54.2371	0	0		11.086	5.77834	28.266
Bco2	E		83.827	46.5818	89.468		0	0		0	0		0	0	0		0	3.85223	0
Bmyc	E		1499.57	1083.3	826.402		185.854	201.455		196.819	141.294		88.8366	49.0779	44.7743		67.44	64.5248	30.958
C030037D09Rik	E		48.264	55.2482	35.3163		0	0		12.1493	7.99776		0	0	0		8.31452	5.77834	0
C3	E		34.7162	77.9974	34.1391		0	0		0	0		0	27.6063	0		0	0	0
C78197	E		40.6434	37.9154	24.7214		0	0		0	0		0	0	0		0	0	0
Cacna1d	E		88.0607	4.33319	1.17721		0	0		0	0		0	18.4042	0		2.77151	8.66751	0
Cacna1s	E		244.707	231.826	207.189		0	0		0	0		0	3.06737	0		31.4104	21.1873	5.38401
Cc2d2a	E		11.8543	44.4152	109.481		0	0		0	0		0	0	0		0	0	0
Ccdc184	E		535.985	493.984	765.187		0	7.92611		103.269	19.9944		104.734	29.6512	81.6472		35.1057	73.1923	114.41
Ccdc38	E		20.3217	25.9991	50.6201		0	0		2.42986	15.9955		0.935122	10.2246	0		11.086	0	0
Ccdc63	E		47.4173	49.8317	29.4303		0	0		0	0		0.935122	0	7.90134		10.1622	8.66751	5.38401
Ccr3	E		391.193	705.227	586.251		0	0		0	0		14.9619	83.8414	40.8236		25.8674	91.4904	30.958
Ccrl2	E		3254.01	2141.68	3282.06		57.3961	192.208		173.735	195.945		574.165	383.421	309.469		835.147	399.669	442.834
Cd74	E		22176.1	23196.6	19226.2		1480	900.934		2822.28	831.767		654.585	1769.87	1719.86		504.414	1428.21	888.361
Cd81	E		10476.7	8694.54	11533.1		714.718	1229.87		269.715	127.964		635.883	945.772	712.438		73.9068	356.331	160.174
Cd83	E		2187.12	3889.04	4372.16		225.485	181.64		877.18	395.889		909.873	410.005	622.889		184.767	173.35	274.584
Cdcp1	E		66.0455	150.578	137.734		0	0		0	0		0	0	0		0	0	0
Cep112	E		157.493	71.4976	155.392		0	0		0	0		0	0	0		0	0	0
Cep85l	E		620.659	623.979	927.642		125.725	120.213		108.129	38.6558		149.619	172.795	107.985		70.2115	83.786	95.5661
Chadl	E		82.9803	34.6655	75.3415		0	0		12.1493	0		0	3.06737	0		18.4767	5.77834	9.42201
Chrnb1	E		286.197	192.827	340.214		8.19944	34.3465		88.6899	103.971		27.1185	16.3593	19.7534		31.4104	65.4879	45.764
Ciita	E		264.182	211.243	141.265		0	0		30.3733	0		0	28.6288	0		15.7052	20.2242	36.342
Clip3	E		176.968	55.2482	17.6582		0	0		0	0		0	19.4267	2.63378		12.0099	4.81529	0
Col18a1	E		282.81	186.327	536.808		0	0		0	0		0	18.4042	7.90134		36.9534	3.85223	0
Coro2b	E		12.7011	14.0829	31.7847		0	0		0	0		0	0	0		0	0	0
Cpe	E		200.677	82.3306	243.683		32.7977	17.1732		58.3166	35.9899		9.35122	4.08983	34.2391		7.39068	21.1873	4.038
Csrp2	E		245.554	180.911	213.075		0	0		0	0		0	16.3593	2.63378		65.5923	15.4089	24.228
Ctdspl	E		48.264	48.7484	42.3796		0	0		0	0		0	6.13474	0		2.77151	0	0
Ctif	E		8.46738	28.1657	83.5819		0	0		0	0		0	0	1.31689		0.923835	0.963057	0
Ctla4	E		34181.9	39764.6	41132.9		1198.48	566.056		1052.13	694.472		6961.98	6587.69	4915.95		6053.89	2335.41	3394.62
Ctnnd1	E		4.23369	168.994	69.4554		0	0		0	0		0	16.3593	0		0	0	0
Dab2ip	E		74.5129	122.413	154.215		0	0		0	0		7.48097	0	0		12.0099	15.4089	0
Dgat2	E		687.551	1025.88	755.769		0	7.92611		27.9434	1.33296		61.718	42.9432	9.21823		31.4104	57.7834	14.806
Dkk3	E		326.841	45.4985	83.5819		0	0		32.8031	0		0	56.2351	0		0	0	0
Dnph1	E		260.795	440.902	157.746		10.9326	0		10.9344	0		13.0917	21.4716	3.95067		40.6488	33.707	29.612
Dst	E		1008.46	1169.96	1086.57		32.7977	4.62356		6.07465	0		288.017	151.324	48.7249		24.9436	36.5962	90.1821
Efcab12	E		20.3217	57.4148	11.7721		0	0		7.28958	3.99888		0	13.2919	0		0	0	14.806
Eml1	E		218.458	5.41649	90.6452		0	0		0	0		5.61073	26.5839	0		6.46685	46.2267	0
Epcam	E		552.92	265.408	443.808		42.3638	65.3904		116.633	75.9787		91.6419	33.7411	32.9223		19.4005	65.4879	37.688
Evi5	E		284.504	194.994	153.037		0	0		17.009	23.9933		0	40.8983	0		29.5627	32.7439	0
Fam160a1	E		45.7238	37.9154	180.113		0	0		19.4389	0		0	6.13474	0		0	15.4089	2.692
Fam227a	E		46.5706	7.58308	14.1265		0	0		1.21493	0		1.87024	0	0		0.923835	1.92611	0
Fam83g	E		459.778	281.657	728.693		0	0		0	0		0	87.9313	10.5351		0	26.9656	0
Fgf16	E		26.2489	49.8317	109.481		0	0		0	0		0	0	0		0	0	0
Foxp3	E		1177.81	1855.69	1896.49		0	0		9.71944	0		1.87024	0	0		3.69534	9.63057	12.114
Frmd5	E		195.596	103.997	210.721		0	0		1.21493	1.33296		0	0	0		2.77151	0	8.07601
Fut10	E		0	153.828	48.2656		0	0		6.07465	0		0	0	0		0	0	0
Gjb2	E		69.4325	43.3319	182.468		0	0		0	0		0	23.5165	0		0	2.88917	0
Gls2	E		13.5478	157.078	83.5819		0	0		0	0		0	18.4042	0		0	0	0
Gm10355	E		80.4401	50.915	44.734		2.73315	0		9.71944	1.33296		1.87024	0	0		1.84767	3.85223	0
Gm13684	E		61.8118	72.5809	131.848		19.132	6.60509		17.009	22.6603		1.87024	22.494	18.4365		6.46685	12.5197	32.304
Gm2897	E		20.3217	7.58308	63.5694		0	0.660509		0	0		0	0	0		0	0	0
Gm3248	E		73.6662	41.1653	125.962		0	0		0	0		0	0	5.26756		0	0	0
Gm3558	E		38.1032	17.3328	54.1517		0	0		0	0		0	0	0		0	0	0
Gm3636	E		83.827	48.7484	164.809		0	14.5312		12.1493	5.33184		23.378	13.2919	10.5351		9.23835	0	6.73001
Gm3667	E		59.2716	49.8317	116.544		0	0		0	0		17.7673	1.02246	0		0	0	0
Gm3696	E		25.4021	35.7488	28.2531		0	0		0	0		0.935122	3.06737	1.31689		0	0	0
Gm4956	E		111.769	970.634	581.542		40.9972	8.58661		34.018	5.33184		30.859	73.6169	10.5351		48.9633	65.4879	29.612
Gm8206	E		18.6282	8.66638	28.2531		0	0		0	0		0	0	0		0	0	0
Gm8818	E		342.082	502.65	933.528		46.4635	31.0439		15.7941	22.6603		0	27.6063	86.9147		48.0394	17.335	109.026
Gprc5a	E		137.171	67.1644	103.595		0	0		0	0		0	5.11228	0		5.54301	24.0764	2.692
Gsta4	E		96.5281	269.741	155.392		8.19944	31.7044		20.6538	10.6637		0	0	0		0	0.963057	0
H2-Aa	E		836.577	1471.12	573.302		261.015	120.873		473.823	45.3206		148.684	160.526	205.435		53.5824	185.87	135.946
H2-Ab1	E		1708.72	3399.39	1560.98		568.494	186.924		795.779	155.956		58.9127	417.162	433.257		303.018	490.196	324.386
H2-Eb1	E		742.589	1154.79	680.428		200.886	51.5197		335.321	61.3161		202.921	38.8533	133.006		91.4597	133.865	104.988
Hck	E		78.7466	34.6655	3.53163		0	0		15.7941	0		0	3.06737	0		0	0	0
Hmgn3	E		513.97	410.57	197.771		8.19944	0		8.50451	0		63.5883	33.7411	1.31689		0.923835	12.5197	0
Hpgd	E		0	0	30.6075		0	0		0	0		0	0	0		0	0	0
Hpn	E		154.953	116.996	163.632		0	0		0	0		16.8322	18.4042	0		0	0	0
Hsd3b7	E		205.757	183.077	115.367		0	0		0	2.66592		22.4429	57.2576	0		24.0197	55.8573	0
Ifi205	E		27.0956	126.746	34.1391		0	0		0	0		2.80537	0	0		11.086	0	0
Ift43	E		135.478	86.6638	116.544		0	0		0	1.33296		16.8322	18.4042	18.4365		31.4104	6.7414	4.038
Ikzf2	E		7510.56	11018.2	9963.91		289.713	156.541		600.176	289.252		1335.35	476.465	842.81		619.893	485.381	546.477
Ikzf4	E		4688.39	3786.12	5395.16		220.018	387.719		145.792	149.291		174.868	193.244	308.152		189.386	166.609	199.208
Il10	E		1081.28	783.224	2214.33		0	1.98153		2.42986	0		0	191.199	75.0627		48.9633	55.8573	8.07601
Il13ra1	E		258.255	9.74968	117.721		20.4986	0		24.2986	18.6614		0	27.6063	0		0	0	0
Itgb8	E		1260.79	996.634	1464.45		0	46.2356		0	0		0	36.8084	0		2.77151	4.81529	0
Izumo1r	E		11823.8	8197.31	6239.22		1865.37	1786.02		540.644	519.854		889.301	2310.75	1144.38		305.789	440.117	98.2581
Lacc1	E		49.1108	55.2482	102.417		0	0		0	0		0.935122	13.2919	3.95067		4.61918	6.7414	17.498
Lamc2	E		382.725	179.827	254.277		17.7654	0		9.71944	33.324		0	17.3818	0		51.7348	14.4459	55.1861
Laptm4b	E		1530.9	722.559	993.566		150.323	159.843		75.3257	59.9832		72.9395	89.9762	39.5067		25.8674	19.2611	0
Lrrc32	E		1822.18	3254.23	3133.73		8.19944	17.8337		32.8031	1.33296		0	40.8983	1.31689		126.565	35.6331	44.418
Lrrc49	E		246.401	153.828	137.734		0	0		0	0		0	14.3144	47.408		24.0197	15.4089	33.65
Lrrc66	E		58.4249	17.3328	67.101		0	0		10.9344	1.33296		0	0	0		0	0	5.38401
Ltf	E		228.619	188.494	268.404		0	0		3.64479	13.3296		0	0	0		23.0959	0	2.692
Lyn	E		2187.97	834.139	1589.23		83.3609	16.5127		273.359	42.6547		26.1834	73.6169	19.7534		177.376	258.099	165.558
Map2	E		77.0531	73.6642	51.7973		0	0		32.8031	0		0	0	0		10.1622	0	0
Mctp1	E		125.317	214.493	168.341		0	0		0	0		0	7.1572	0		0	4.81529	0
Mpeg1	E		35.563	58.4981	17.6582		0	0		6.07465	0		0	10.2246	0		0	0	0
Mpped2	E		46.5706	29.249	64.7466		0	0		1.21493	0		10.2863	15.3368	0		0	9.63057	0
Msrb3	E		831.496	899.137	1599.83		32.7977	30.3834		37.6628	26.6592		0	16.3593	43.4574		0	24.0764	32.304
Nap1l3	E		79.5933	70.4143	145.974		0	0		0	0		0	0	0		13.8575	12.5197	0
Ncmap	E		1900.93	2139.51	2246.12		192.687	121.534		42.5226	0		170.192	429.432	258.11		29.5627	22.1503	8.07601
Neb	E		4876.36	4601.85	5226.81		0	31.0439		18.224	0		312.331	507.138	273.913		65.5923	125.197	0
Nlrp1b	E		114.31	85.5805	37.6707		0	0		3.64479	0		0	6.13474	0		0	43.3376	0
Nos1	E		121.93	210.16	185.999		12.2992	0		18.224	6.6648		2.80537	9.20211	53.9925		2.77151	4.81529	2.692
Noxa1	E		0	79.0807	20.0126		0	0		0	0		0	0	0		0	5.77834	0
Npnt	E		116.003	337.989	854.655		0	0		161.586	25.3262		0	11.247	13.1689		42.4964	46.2267	142.676
Odc1	E		41019.4	38939.1	56866.3		5229.87	5169.8		5055.32	6150.27		8089.74	5072.41	10112.4		7290.91	4237.45	6843.07
Patl2	E		7.62064	30.3323	57.6833		0	0		0	1.33296		0	0	0		0	0	0
Pcsk1	E		453.005	330.406	887.617		5.46629	40.291		53.4569	61.3161		13.0917	0	0		0	0	0
Pcyt1a	E		3023.7	2155.76	3496.32		245.983	510.573		414.291	258.594		488.134	472.375	376.631		433.279	538.349	376.88
Pdzk1ip1	E		116.85	74.7475	74.1643		0	4.62356		0	2.66592		7.48097	19.4267	13.1689		1.84767	0	0
Penk	E		7999.98	6999.18	9323.51		170.822	83.2241		296.443	341.238		301.109	2435.49	2009.57		297.475	240.764	463.024
Pigz	E		127.857	176.577	70.6326		0	0		0	0		0	0	0		0	0	0
Pip5k1b	E		46.5706	41.1653	74.1643		0	1.32102		9.71944	0		0	31.6962	0		0.923835	10.5936	0
Piwil2	E		648.601	789.724	488.542		0	0		0	5.33184		86.9663	88.9537	31.6054		129.337	45.2637	22.882
Plagl1	E		39.7967	57.4148	89.468		0	4.62356		0	0		0	0	0		8.31452	5.77834	0
Plet1	E		5.08043	67.1644	31.7847		0	0		0	3.99888		0	1.02246	0		0	0	2.692
Pnp2	E		106.689	109.413	40.0252		2.73315	0		10.9344	9.33072		0	17.3818	3.95067		8.31452	7.70446	1.346
Pon3	E		1307.36	882.887	736.934		1.36657	12.5497		26.7285	6.6648		283.342	103.268	52.6756		190.31	90.5274	83.4521
Ppp1r3fos	E		340.388	279.491	592.137		31.4312	0		24.2986	37.3229		0	15.3368	7.90134		24.9436	0.963057	0
Ptpn5	E		2282.8	1977.02	2865.33		0	17.1732		121.493	0		40.2102	114.515	48.7249		57.2778	102.084	153.444
Rab26	E		624.892	446.319	590.96		0	0		25.5135	13.3296		42.0805	134.964	123.788		144.118	78.9707	72.6841
Rab36	E		88.9074	71.4976	54.1517		0	0		0	0		0	0	0		17.5529	23.1134	0
Rapsn	E		1209.14	617.479	570.947		0	1.32102		20.6538	0		108.474	122.695	85.5979		84.069	62.5987	24.228
Rassf6	E		204.064	203.66	228.379		0	0		0	0		0	87.9313	18.4365		22.172	25.0395	9.42201
Reep1	E		47.4173	56.3315	64.7466		0	0		34.018	9.33072		0	14.3144	0		18.4767	0	0
Rgs9	E		440.304	379.154	383.771		6.83286	0		1.21493	3.99888		86.9663	24.539	10.5351		2.77151	3.85223	12.114
Rhbdf1	E		37.2565	14.0829	47.0884		0	0		0	0		0	6.13474	0		0	0	0
Rhd	E		3.38695	33.5822	21.1898		0	0		0	0		0	0	0		0	0	0
Rhod	E		749.363	367.238	539.162		4.09972	0		78.9705	0		88.8366	0	28.9716		8.31452	3.85223	56.5321
Rin2	E		235.393	230.742	327.265		0	0		3.64479	0		0	28.6288	0		0	23.1134	0
Rln3	E		714.646	462.568	424.973		0	1.32102		4.85972	3.99888		31.7941	19.4267	3.95067		0.923835	7.70446	1.346
Rnase4	E		1082.98	797.307	914.693		107.959	31.7044		80.1854	10.6637		157.1	180.975	118.52		11.086	56.8204	20.19
Scamp1	E		485.181	215.576	595.669		34.1643	63.4088		156.726	105.304		91.6419	0	6.58445		35.1057	0	18.844
Sdc4	E		1049.11	795.14	2392.09		68.3286	6.60509		117.848	3.99888		24.3132	13.2919	80.3303		15.7052	37.5592	63.2621
Sec16b	E		38.9499	76.9141	103.595		0	0		0	0		0	22.494	0		0	42.3745	0
Selenbp1	E		176.968	274.074	196.594		43.7303	36.328		102.054	31.991		0	1.02246	6.58445		21.2482	70.3032	9.42201
Serpinc1	E		16.9348	138.662	156.569		19.132	0		21.8687	5.33184		14.9619	0	34.2391		0.923835	0	18.844
Serpinf1	E		116.003	119.163	90.6452		0	0		1.21493	0		30.859	2.04491	0		0	9.63057	0
Sh3bp4	E		143.945	269.741	633.339		5.46629	9.24712		8.50451	0		0	118.605	67.1614		20.3244	4.81529	18.844
Sh3tc1	E		18.6282	76.9141	315.492		0	0		138.502	122.632		0	59.3025	0		0	3.85223	0
Slc11a1	E		399.66	333.656	346.1		32.7977	8.58661		9.71944	0		144.009	48.0555	22.3871		11.086	12.5197	0
Slc22a2	E		12.7011	61.7479	4.70884		0	0		0	0		0	0	0		0	0	0
Slc35f5	E		403.047	211.243	262.518		2.73315	19.8153		61.9614	42.6547		0	25.5614	5.26756		47.1156	12.5197	39.034
Slc7a10	E		0	15.1662	204.835		0	0		0	0		0	13.2919	0		0	0	0
Slc9b2	E		209.144	137.579	169.518		20.4986	23.1178		25.5135	5.33184		9.35122	34.7635	18.4365		23.0959	11.5567	14.806
Smarcd3	E		60.9651	103.997	116.544		0	0		0	0		0	0	0		0	0	0
Smim10l2a	E		198.983	196.077	278.999		0	17.8337		2.42986	0		2.80537	93.0435	35.556		0	11.5567	0
Snx9	E		9591.84	5281.07	7801.37		352.576	285.34		1110.45	879.753		486.263	575.643	655.811		1329.4	1197.08	1523.67
Sparc	E		15.2413	32.4989	137.734		0	0		21.8687	15.9955		0	0	0		0.923835	2.88917	0
Stab1	E		142.252	105.08	97.7085		0	0		0	0		0.935122	0	0		0	0	0
Sv2c	E		2078.74	1993.27	1166.62		40.9972	0		71.6809	0		380.595	323.096	280.498		533.977	142.532	242.28
Syp	E		85.5205	72.5809	58.8605		0	1.98153		0	0		0	9.20211	0		8.31452	8.66751	0
Tctex1d2	E		504.656	296.823	382.593		36.8975	29.0624		59.5316	46.6536		0	7.1572	31.6054		52.6586	6.7414	24.228
Tdpoz4	E		600.337	248.075	247.214		0	0		21.8687	23.9933		0	9.20211	28.9716		0	0	5.38401
Tmcc2	E		3.38695	0	0		0	0		0	0		0	0	0		0	0	0
Tmem136	E		99.915	28.1657	120.075		0	1.32102		18.224	0		0	21.4716	0		0	0.963057	0
Tmem158	E		400.507	337.989	640.403		8.19944	40.9515		15.7941	51.9854		0	28.6288	0		8.31452	23.1134	0
Tmod1	E		79.5933	24.9158	80.0503		0	0		0	0		0.935122	0	0		10.1622	0	0
Tnfaip2	E		39.7967	0	27.0758		0	0		1.21493	0		0	0	0		0	0	0
Tnfrsf8	E		235.393	699.81	486.188		0	0		9.71944	0		42.0805	41.9207	67.1614		13.8575	53.9312	34.996
Trf	E		401.354	133.246	308.429		0	0.660509		6.07465	0		51.4317	38.8533	6.58445		0	75.1185	4.038
Ttn	E		1623.2	1513.37	1653.98		0	0		0	0		220.689	27.6063	32.9223		34.1819	48.1529	69.9921
Vcam1	E		9.31411	8.66638	64.7466		0	0		0	0		0	0	0		0	0	0
Wdpcp	E		134.631	22.7492	173.05		25.9649	3.96305		52.242	30.6581		0	30.6737	10.5351		12.9337	26.0025	17.498
Wdr35	E		265.029	147.328	220.138		0	17.8337		61.9614	43.9877		33.6644	22.494	14.4858		57.2778	31.7809	6.73001
Wdr60	E		110.923	14.0829	51.7973		1.36657	3.30254		15.7941	0		0	16.3593	0		1.84767	9.63057	1.346
Wls	E		9298.02	5741.48	8054.47		524.764	476.227		1711.84	1190.33		726.59	1454.96	1004.79		1499.38	1058.4	1117.18
Ypel4	E		31.3293	9.74968	82.4047		0	0		0	0		0	0	0		0	0	0
Zbtb46	E		224.385	489.65	610.972		76.5281	17.1732		162.801	54.6513		4.67561	1.02246	47.408		35.1057	11.5567	121.14
Zfp820	E		59.2716	87.7471	69.4554		0	7.2656		0	0		3.74049	2.04491	6.58445		0.923835	0.963057	14.806
