# Supplementary material for: Acquisition of suppressive function by conventional T cells limits anti-tumor immunity upon Treg depletion
Source: Sci Immunol. Author manuscript; Available in PMC 2024 Jan 5. (PMC7615475; doi:10.1126/sciimmunol.abo5558)
Supplement: Data file S2 [file EMS192862-supplement-Data_file_S2.xlsx]

## Sheet: SKW_Fig1_Suppl_Tconv_convergenc
Data file S2. Expression of transcripts downregulated in tumor Tconv cells vs Treg cells under steady-state conditions (q<0.05; |FC|>3) within indicated cell types isolated from B16 tumors 1of Foxp3-EGFP-DTR animals administered either PBS or DTx.
		Foxp3EGFP+ Treg				Foxp3EGFP- CD4+ Tconv (PBS-treated mice)			Foxp3EGFP- CD8+ Tconv (PBS-treated mice)			Foxp3EGFP- CD4+ Tconv (DTx-treated mice)				Foxp3EGFP- CD8+ Tconv (DTx-treated mice)
Gene name	Cluster	Repl 1	Repl 2	Repl 3		Repl 1	Repl 2		Repl 1	Repl 2		Repl 1	Repl 2	Repl 3		Repl 1	Repl 2	Repl 3
1600029O15Rik	A	0.846738	0	0		80.6278	16.5127		69.251	15.9955		0.935122	0	26.3378		0	0	30.958
1700025G04Rik	E	28.7891	122.413	48.2656		502.899	578.606		885.684	491.862		89.7717	85.8863	180.414		333.505	562.425	636.659
1700026D11Rik	A	3.38695	4.33319	8.24047		36.8975	40.291		15.7941	2.66592		0	0	0		9.23835	2.88917	16.152
1700028K03Rik	E	0	0	0		65.5955	25.7598		100.839	39.9888		0.935122	21.4716	72.429		0.923835	0	82.1061
1700056E22Rik	E	12.7011	3.24989	5.88605		40.9972	40.291		30.3733	19.9944		19.6376	6.13474	21.0702		20.3244	26.9656	5.38401
2810001G20Rik	E	170.194	85.5805	44.734		453.702	356.675		275.789	269.258		702.276	372.174	425.356		561.692	425.671	359.382
4732490B19Rik	C	0	0	0		66.9621	21.7968		35.233	34.6569		0	13.2919	6.58445		0	0	20.19
4930432K21Rik	C	0	4.33319	35.3163		162.622	187.584		250.276	231.935		0	13.2919	17.1196		50.8109	5.77834	40.38
4932415M13Rik	E	0	0	0		57.3961	5.28407		42.5226	42.6547		0	0	39.5067		0	0	57.8781
5830411N06Rik	B	0	4.33319	0		355.309	13.8707		1207.64	341.238		0	38.8533	117.203		85.9167	103.047	269.2
A530021J07Rik	C	0	2.16659	0		176.288	195.511		52.242	67.9809		0	0	0		0	0	0
A630014C17Rik	C	0	3.24989	0		95.6601	114.268		49.8121	58.6502		0	0	0		0.923835	0	1.346
A730017C20Rik	E	0	0	0		94.2935	30.3834		78.9705	25.3262		0	3.06737	56.6263		0	0	41.726
Abhd15	E	21.1684	10.833	10.5949		277.414	234.481		396.067	443.875		132.787	111.448	134.323		121.022	152.163	154.79
Abtb2	E	320.914	470.151	833.465		4601.25	5626.87		3938.8	4408.1		595.673	2488.66	1920.03		632.827	889.865	1651.54
Acer2	C	31.3293	71.4976	134.202		396.306	237.123		166.445	125.298		14.0268	111.448	0		12.9337	10.5936	41.726
Acpp	C	63.5053	88.8304	108.303		493.333	573.982		649.988	814.438		96.3175	94.066	61.8938		116.403	55.8573	111.718
Actn1	C	144.792	227.492	257.809		2599.22	3478.24		2082.39	2461.98		217.883	74.6393	82.9641		291.008	334.181	236.896
Acvrl1	C	18.6282	61.7479	95.3541		1320.11	1601.73		216.258	245.265		0	84.8639	96.133		66.5161	25.0395	0
Adam21	B	0	0	0		65.5955	93.1317		13.3642	51.9854		0	18.4042	44.7743		0	0	0
Adamts3	B	0	0	0		25.9649	29.7229		0	21.3273		1.87024	27.6063	38.1898		0	0	0
Adamtsl1	A	0	0	0		73.7949	0		52.242	39.9888		0	0	7.90134		0	12.5197	41.726
Adcy6	A	0	0	8.24047		295.18	225.894		121.493	87.9753		0	41.9207	0		12.9337	24.0764	30.958
Adgrg3	E	0	19.4994	34.1391		211.819	128.139		319.527	231.935		317.941	527.588	774.331		391.706	395.816	604.355
Adh1	C	0	33.5822	48.2656		590.359	619.557		42.5226	50.6525		0	8.17965	0		0	0	0
Aff3	B	61.8118	337.989	316.67		1486.83	1406.22		1383.81	1252.98		475.977	719.809	575.481		151.509	292.769	285.352
Afp	C	181.202	71.4976	82.4047		692.852	809.123		484.757	618.493		0	68.5046	25.0209		53.5824	87.6382	10.768
Als2cl	C	346.316	215.576	509.732		8363.43	7341.56		5430.74	6430.2		445.118	552.127	699.269		340.895	366.925	1274.66
Amica1	D	1.69348	433.319	109.481		963.434	503.968		3772.36	2760.56		2999.87	1021.43	1672.45		11042.6	7147.81	6669.44
Amigo2	C	0	125.662	218.961		2004.76	2873.87		611.11	954.399		0	26.5839	23.704		50.8109	2.88917	0
Ampd1	C	0	34.6655	20.0126		777.58	869.23		391.208	499.86		79.4853	2.04491	1.31689		0	0	0
Ampd3	B	111.769	132.162	362.581		888.272	807.802		337.751	345.236		158.036	387.511	240.991		8.31452	0	10.768
Amz1	C	0	0	5.88605		117.525	132.762		106.914	10.6637		0	0	1.31689		0	0	0
Apbb2	E	1.69348	49.8317	28.2531		220.018	84.5451		155.511	81.3105		273.056	114.515	127.738		20.3244	60.6726	55.1861
Apol7b	E	20.3217	4.33319	15.3037		143.49	85.2056		190.744	179.95		161.776	102.246	164.611		144.118	11.5567	230.166
Apol7e	E	977.135	246.992	566.238		3931.63	3848.78		4506.18	5301.18		4460.53	2539.78	4133.72		4972.08	3496.86	4822.72
App	C	81.2868	45.4985	28.2531		579.427	794.592		585.596	381.226		128.112	94.066	38.1898		53.5824	65.4879	25.574
Aqp9	D	0	0	0		58.7626	42.9331		273.359	142.627		162.711	24.539	19.7534		287.313	484.418	240.934
Arhgef11	B	93.1411	175.494	447.34		967.534	972.929		407.002	583.836		192.635	391.601	513.587		34.1819	93.4165	122.486
Arhgef18	E	583.402	759.391	1338.49		4746.11	2970.97		4111.32	3700.3		1544.82	2086.83	2473.12		853.624	1320.35	2883.13
Arl4c	E	257.408	368.321	463.821		1519.63	1982.85		1775.01	1852.81		1596.25	1432.46	1532.86		1137.24	1251.97	1200.63
Armcx2	E	3.38695	121.329	101.24		302.013	438.578		462.888	450.54		100.058	57.2576	65.8445		107.165	82.8229	122.486
Art4	C	0	0	7.06326		198.153	167.769		658.492	522.52		0	0	0		0	0.963057	0
Atn1	A	31.3293	56.3315	50.6201		203.619	305.155		170.09	194.612		20.5727	43.9656	22.3871		41.5726	37.5592	69.9921
Atp1b1	C	5.92716	214.493	131.848		3175.92	3835.57		1923.23	2231.37		69.199	18.4042	13.1689		65.5923	469.972	157.482
Atp8b4	D	115.156	266.491	71.8098		1404.84	1100.41		4887.66	3448.37		3583.39	1958	3405.48		8881.75	6864.67	11675.2
B430306N03Rik	C	2.54021	147.328	124.784		673.72	699.479		391.208	443.875		99.1229	26.5839	77.6965		25.8674	19.2611	94.2201
B630019A10Rik	E	0	3.24989	11.7721		23.2317	44.9146		8.50451	10.6637		67.3288	102.246	31.6054		1.84767	2.88917	0
Bach2	C	55.8847	144.079	328.442		2295.84	3031.07		1585.48	2175.39		112.215	170.75	259.427		132.108	192.611	358.036
Bambi-ps1	C	8.46738	74.7475	41.2024		431.837	385.737		252.705	249.263		62.6532	15.3368	14.4858		6.46685	12.5197	26.92
Bbc3	E	132.091	108.33	224.847		1382.97	453.109		988.953	503.859		142.138	228.008	409.553		170.91	111.715	364.766
BC043934	E	79.5933	129.996	138.911		815.844	560.772		651.203	425.214		90.7068	233.12	254.16		109.936	174.313	242.28
BC106179	C	0.846738	6.49978	2.35442		146.223	68.6929		53.4569	49.3195		3.74049	19.4267	13.1689		0.923835	0	4.038
Bcl2	E	230.313	904.553	1138.36		3569.49	3393.69		4645.89	4068.19		1508.35	1498.92	1790.97		1383.91	1638.16	2689.31
Bcl9	B	33.0228	84.4972	67.101		255.549	379.132		264.855	233.268		9.35122	85.8863	117.203		8.31452	16.372	17.498
Bcl9l	E	62.6586	27.0824	74.1643		292.447	291.284		465.318	579.837		79.4853	144.166	233.09		47.1156	74.1554	371.496
Bend3	E	47.4173	0	0		56.0295	108.984		117.848	142.627		20.5727	37.8309	36.8729		8.31452	37.5592	98.2581
Bend5	C	0	46.5818	29.4303		135.291	133.423		238.126	266.592		0	3.06737	22.3871		46.1918	43.3376	40.38
Btbd11	E	62.6586	183.077	347.277		1031.76	1274.12		2883.03	2883.19		176.738	347.635	595.234		171.833	385.223	1276.01
C330006A16Rik	E	53.3445	64.9978	65.9238		411.338	273.451		379.058	359.899		28.0537	205.514	217.287		61.897	105.936	242.28
Cacna2d4	C	112.616	113.746	70.6326		479.667	334.217		337.751	307.914		107.539	54.1902	27.6547		6.46685	9.63057	4.038
Cap2	A	0	0	0		39.6306	64.0694		0	0		0	0	0		0	7.70446	0
Car11	B	0	0	0		1.36657	38.97		13.3642	19.9944		22.4429	0	0		3.69534	0	0
Carns1	E	126.164	120.246	327.265		927.903	626.162		583.166	489.196		288.953	174.84	321.321		118.251	138.68	371.496
Ccdc64	E	124.47	205.826	396.72		2004.76	1676.37		1801.74	2242.04		210.402	656.417	819.106		378.772	424.708	1156.22
Ccl24	E	0	0	0		24.5983	26.4204		20.6538	19.9944		0	27.6063	48.7249		12.0099	0	25.574
Ccr7	C	1654.53	7979.57	5051.41		30630.4	34691.2		19946.7	28669.3		2712.79	1241.26	912.605		2079.55	1431.1	515.519
Ccr9	B	0	6.49978	70.6326		213.185	225.233		3577.97	5034.59		106.604	115.538	118.52		116.403	140.606	99.6041
Cd163l1	B	0	0	0		12.2992	0		1693.61	646.485		9.35122	41.9207	118.52		132.108	151.2	379.572
Cd177	A	0	1.0833	3.53163		120.258	127.478		0	0		0	0	0		0	40.4484	0
Cd200r3	E	12.7011	27.0824	17.6582		233.684	169.09		44.9524	17.3285		62.6532	18.4042	81.6472		0	155.052	130.562
Cd40lg	E	284.504	378.071	523.859		3529.86	5922.12		82.6153	81.3105		8936.96	5817.78	5501.97		988.504	687.623	374.188
Cdkl4	E	0	1.0833	0		118.892	27.7414		75.3257	82.6435		6.54585	7.1572	53.9925		46.1918	41.4115	78.0681
Cecr2	E	0	0	0		105.226	14.5312		178.595	135.962		1.87024	0	80.3303		1.84767	0	134.6
Cep68	E	182.049	513.483	439.1		1605.72	1953.12		1530.81	1972.78		54.2371	578.71	1020.59		622.665	592.28	834.521
Chrm3	A	0	0	0		5.46629	35.6675		0	6.6648		0	3.06737	0		11.086	2.88917	0
Clcn6	E	38.9499	47.6651	100.063		434.57	244.388		386.348	555.844		201.986	189.154	189.632		47.1156	130.013	450.91
Cldn10	A	16.088	1.0833	1.17721		76.5281	42.2726		51.0271	45.3206		0	0	0		16.629	26.9656	0
Cnn3	C	1.69348	237.242	197.771		1798.41	2282.72		978.019	1531.57		0	5.11228	22.3871		66.5161	18.2981	4.038
Col25a1	A	0	0	0		17.7654	0		18.224	37.3229		0	0	0		0	0	49.802
Cpne7	E	0	0	3.53163		127.091	44.2541		34.018	0		123.436	255.614	269.962		19.4005	21.1873	99.6041
Crtam	D	0	24.9158	18.8354		195.42	227.876		1747.07	1419.6		124.371	79.7516	106.668		2069.39	2250.66	2040.54
Csrnp2	E	20.3217	119.163	240.151		427.737	691.553		388.778	483.864		83.2258	185.065	168.562		132.108	77.0446	212.668
Ctnnd2	E	0	0	0		73.7949	0		24.2986	15.9955		0	0	72.429		30.4866	0.963057	80.7601
Cul9	C	5.92716	9.74968	14.1265		210.452	159.843		445.879	307.914		48.6263	1.02246	0		32.3342	25.0395	96.9121
Cyp2r1	A	7.62064	0	0		49.1966	27.0809		9.71944	33.324		0	11.247	5.26756		91.4597	50.079	8.07601
Cyp39a1	E	0	5.41649	4.70884		21.8652	77.2795		31.5882	17.3285		68.2639	13.2919	0		6.46685	26.0025	0
D830025C05Rik	C	5.08043	9.74968	12.9493		73.7949	42.2726		26.7285	54.6513		9.35122	3.06737	3.95067		6.46685	3.85223	12.114
D8Ertd82e	E	0	55.2482	94.1768		844.542	1102.39		1375.3	1544.9		179.543	283.22	464.862		145.042	406.41	480.522
D930028M14Rik	E	5.08043	17.3328	15.3037		150.323	89.1687		110.559	145.293		0	62.3698	50.0418		41.5726	91.4904	45.764
Dapk1	C	4.23369	4.33319	21.1898		325.244	306.476		30.3733	25.3262		0	8.17965	0		0	0	0
Dapl1	C	3.38695	29.249	11.7721		1766.98	1906.23		2500.33	3436.37		107.539	6.13474	26.3378		152.433	102.084	30.958
Degs2	E	0	0	0		161.256	54.8222		255.135	155.956		30.859	26.5839	80.3303		57.2778	10.5936	150.752
Dennd2c	A	6.7739	53.0816	22.367		345.743	281.377		48.5972	147.958		7.48097	59.3025	52.6756		12.0099	22.1503	76.7221
Dennd2d	E	1016.93	1437.54	1354.97		7025.55	7579.34		5408.87	7197.98		3738.62	3214.6	3786.06		2846.34	1894.33	2911.4
Dgka	E	9824.7	10042.2	16611.6		47015.6	51838		29701.4	36037.9		15772.7	21001.3	16936.5		10668.5	9850.15	10878.4
Dgkd	E	1285.35	1429.95	3230.27		8628.54	7842.88		6456.14	6655.47		1060.43	2346.54	3950.67		1515.09	1641.05	6067.77
Dirc2	C	422.522	431.152	820.516		2496.73	2958.42		1460.35	2564.61		554.527	501.004	487.249		485.014	355.368	356.69
Dntt	C	0	20.5826	7.06326		263.749	340.823		155.511	147.958		0	0	0		10.1622	0	0
Dse	E	165.961	54.1649	247.214		1024.93	1071.35		2595.09	3151.12		978.137	354.792	686.1		1518.79	1465.77	1895.17
Dtx1	E	116.85	381.321	632.162		2746.81	3416.81		3729.84	5753.05		958.5	2318.93	1941.1		849.928	2015.68	1206.02
Dyrk2	E	92.2944	128.912	258.986		933.369	1037		937.926	1359.62		115.955	283.22	608.403		132.108	151.2	611.085
Dzip1	E	38.9499	49.8317	145.974		460.535	539.636		513.915	535.85		243.132	151.324	204.118		58.2016	149.274	321.694
E030042O20Rik	A	10.1609	5.41649	9.41768		76.5281	24.4388		25.5135	37.3229		0	5.11228	18.4365		14.7814	6.7414	14.806
E130102H24Rik	C	6.7739	1.0833	3.53163		54.6629	29.7229		18.224	37.3229		3.74049	3.06737	1.31689		1.84767	0.963057	1.346
E230016K23Rik	E	1.69348	6.49978	9.41768		124.358	44.2541		58.3166	51.9854		0.935122	16.3593	59.2601		0.923835	2.88917	60.5701
Ears2	E	108.382	318.489	293.125		1078.23	1018.5		788.49	850.428		172.062	363.995	337.124		156.128	192.611	323.04
Ehd3	E	263.335	644.562	616.858		4610.82	5638.76		5739.33	6918.06		5457.37	7462.91	7086.19		2056.46	3376.48	4704.27
Elovl7	E	0	0	0		117.525	137.386		397.282	453.206		43.0156	301.625	100.084		260.522	338.033	91.5281
Emid1	A	8.46738	14.0829	12.9493		173.555	248.351		328.031	278.589		0.935122	1.02246	0		108.089	122.308	137.292
Enpp4	A	218.458	159.245	162.455		587.626	967.645		844.376	1073.03		73.8746	192.222	113.253		243.893	667.399	426.682
Ephb6	E	288.737	283.824	556.821		2149.62	1917.46		634.194	741.125		304.85	517.363	745.36		34.1819	136.754	471.1
Erich3	E	0	0	0		68.3286	0		31.5882	14.6626		0	0	31.6054		0	0	18.844
Esm1	D	5.08043	0	5.88605		61.4958	51.5197		9.71944	3.99888		722.849	276.063	391.116		1261.96	1594.82	1306.97
Evl	E	129.551	661.895	682.782		5507.29	5823.71		6474.36	6970.04		2511.74	2109.33	2824.73		2457.4	1906.85	3482.11
Exph5	D	0	0	0		58.7626	13.8707		102.054	30.6581		4.67561	98.1558	104.034		194.005	14.4459	88.8361
Fam101b	C	61.8118	326.073	282.531		4673.68	5394.38		3200.13	3772.27		480.653	600.182	485.932		237.426	206.094	110.372
Fam110b	C	0	10.833	0		116.159	60.1063		13.3642	33.324		0	7.1572	42.1405		0	0	1.346
Fam65b	E	1534.29	3346.31	3606.97		17500.3	18927.5		15340.9	15433		5765.03	13600.7	10565.4		5570.73	11695.4	7421.85
Fam78a	E	279.423	246.992	429.682		3369.97	3229.23		3464.98	3336.4		794.853	1219.79	1989.82		851.776	802.227	2356.85
Fam84b	B	12.7011	18.4161	134.202		583.527	412.818		511.486	414.55		51.4317	168.705	96.133		25.8674	64.5248	168.25
Fgf13	E	47.4173	232.909	168.341		558.928	775.437		1815.11	1923.46		3.74049	329.231	267.329		804.661	1511.04	712.035
Fgfrl1	C	0	0	4.70884		28.698	50.8592		13.3642	37.3229		0	1.02246	11.852		1.84767	0	6.73001
Fntb	E	132.938	239.409	161.278		701.052	764.869		739.892	769.118		259.029	151.324	142.224		301.17	263.878	227.474
Focad	E	142.252	417.069	329.619		1680.88	1379.8		1474.93	1710.19		324.487	1566.4	1260.26		438.822	703.032	989.311
Frat2	C	83.827	71.4976	401.429		593.093	1631.46		393.637	1446.26		55.1722	146.211	130.372		127.489	118.456	176.326
Frmd4a	E	0	8.66638	0		34.1643	13.8707		628.119	543.847		0.935122	44.9881	101.401		450.832	197.427	760.491
Fstl1	E	6.7739	1.0833	15.3037		230.951	3.96305		95.9795	51.9854		16.8322	9.20211	102.717		21.2482	6.7414	126.524
G0s2	A	0	1.0833	0		81.9944	74.6375		121.493	147.958		0	0	0		42.4964	52.9681	8.07601
Gabrr2	C	14.3945	205.826	174.227		737.949	867.248		454.384	478.532		0	5.11228	28.9716		4.61918	0	9.42201
Galnt10	E	1101.61	875.304	1378.51		9366.49	9442.63		6357.73	6322.23		3964.92	5243.16	5800.9		2178.4	3094.3	3735.15
Galnt14	E	0	4.33319	3.53163		239.15	0		88.6899	98.639		0.935122	11.247	135.64		44.3441	9.63057	99.6041
Gbp11	A	1.69348	12.9996	12.9493		124.358	72.656		48.5972	47.9865		0.935122	5.11228	15.8027		21.2482	2.88917	16.152
Gfod2	E	47.4173	41.1653	80.0503		228.218	387.719		164.016	255.928		34.5995	108.38	101.401		53.5824	74.1554	80.7601
Ggt1	D	8.46738	15.1662	20.0126		323.878	266.185		1199.14	1907.46		2591.22	3476.35	1796.24		2075.86	4901.96	1193.9
Ggt5	C	0	15.1662	8.24047		1583.86	1523.79		362.049	506.525		30.859	30.6737	42.1405		51.7348	4.81529	30.958
Gm10286	A	0.846738	0	0		75.1615	0		2.42986	10.6637		0	0	15.8027		27.7151	3.85223	36.342
Gm10287	E	0	0	0		131.191	40.9515		59.5316	71.9798		0	24.539	84.281		0.923835	1.92611	43.072
Gm10604	C	0	0	0		39.6306	60.1063		37.6628	74.6457		0	1.02246	14.4858		0	0	16.152
Gm10912	B	0.846738	0	0		50.5632	5.28407		34.018	23.9933		0	1.02246	44.7743		0	0	8.07601
Gm11342	C	0	8.66638	1.17721		31.4312	12.5497		126.353	101.305		0	0	2.63378		5.54301	8.66751	39.034
Gm11346	E	77.8999	291.407	180.113		2391.5	2360.66		2489.39	2278.03		1492.45	1871.1	1344.54		943.236	633.692	533.017
Gm11695	C	0	0	1.17721		68.3286	71.9955		49.8121	33.324		0	0	0		1.84767	2.88917	0
Gm11725	C	0	0	14.1265		124.358	33.6859		53.4569	19.9944		3.74049	2.04491	0		0.923835	0	5.38401
Gm11815	E	0.846738	0	0		30.0646	1.98153		29.1583	2.66592		1.87024	0	23.704		0	0	44.418
Gm11998	A	3.38695	29.249	11.7721		71.0618	78.6005		126.353	102.638		0	10.2246	3.95067		39.7249	33.707	8.07601
Gm12505	E	14.3945	14.0829	35.3163		99.7598	124.176		65.6062	77.3116		38.34	56.2351	42.1405		26.7912	26.0025	26.92
Gm12840	E	404.741	458.235	1002.98		2634.75	4021.18		1762.86	2668.58		1183.86	1340.44	1256.31		663.314	729.034	825.099
Gm12879	A	1.69348	1.0833	3.53163		83.3609	38.97		34.018	37.3229		6.54585	2.04491	23.704		5.54301	1.92611	29.612
Gm13546	E	22.0152	37.9154	48.2656		222.751	280.716		37.6628	22.6603		419.87	160.526	164.611		62.8208	61.6357	1.346
Gm13842	C	0	76.9141	71.8098		271.948	164.467		261.21	302.582		10.2863	8.17965	14.4858		41.5726	21.1873	17.498
Gm13881	C	0	0	0		112.059	19.8153		14.5792	42.6547		0	9.20211	0		0	0	1.346
Gm13919	C	0	0	15.3037		62.8623	54.8222		25.5135	25.3262		0	0	5.26756		0	0	1.346
Gm14085	C	28.7891	152.745	277.822		3413.7	3286.03		2558.64	2913.85		24.3132	58.28	28.9716		151.509	26.9656	0
Gm14718	E	0.846738	28.1657	17.6582		76.5281	91.8107		1.21493	0		30.859	70.5495	55.3094		3.69534	4.81529	5.38401
Gm15638	A	0	7.58308	11.7721		43.7303	53.5012		14.5792	23.9933		0	15.3368	13.1689		24.9436	24.0764	20.19
Gm15697	E	0	0	0		15.0323	34.3465		42.5226	3.99888		0	0	19.7534		2.77151	0.963057	18.844
Gm15706	E	5.08043	1.0833	7.06326		51.9298	20.4758		60.7465	33.324		0	24.539	26.3378		24.9436	34.6701	39.034
Gm15708	C	0.846738	292.49	223.67		1531.93	1585.22		82.6153	90.6412		0.935122	84.8639	17.1196		3.69534	0.963057	10.768
Gm15728	E	0.846738	0	0		106.593	0		27.9434	46.6536		0	0	65.8445		0.923835	0	57.8781
Gm15850	A	0	0	0		103.86	1.32102		13.3642	2.66592		0	0	5.26756		0	0	39.034
Gm16283	E	4.23369	16.2495	9.41768		54.6629	25.7598		21.8687	25.3262		19.6376	10.2246	10.5351		4.61918	11.5567	4.038
Gm16534	E	0.846738	8.66638	7.06326		51.9298	87.8477		83.8302	105.304		28.0537	30.6737	40.8236		39.7249	4.81529	32.304
Gm16618	E	0	10.833	0		38.264	18.4942		25.5135	25.3262		9.35122	5.11228	17.1196		20.3244	0.963057	29.612
Gm17509	A	1.69348	4.33319	28.2531		94.2935	66.0509		89.9048	45.3206		12.1566	14.3144	7.90134		23.0959	26.9656	10.768
Gm20400	E	15.2413	16.2495	32.9619		225.485	302.513		109.344	147.958		74.8097	83.8414	89.5485		30.4866	36.5962	71.3381
Gm2822	E	2.54021	0	0		49.1966	14.5312		32.8031	41.3217		2.80537	4.08983	27.6547		5.54301	17.335	8.07601
Gm6313	C	0	1.0833	0		56.0295	27.7414		17.009	35.9899		0	0	22.3871		0.923835	0	13.46
Gm9889	C	0	8.66638	30.6075		265.115	192.869		105.699	71.9798		35.5346	22.494	21.0702		3.69534	14.4459	0
Gpr176	E	0	0	0		32.7977	0		14.5792	1.33296		0	5.11228	40.8236		0	4.81529	41.726
Gpr179	E	0	1.0833	0		72.4284	0		31.5882	3.99888		60.7829	0	39.5067		0.923835	4.81529	10.768
Gramd3	E	1883.14	1868.69	1546.85		9214.8	7339.57		10096.1	8508.28		17873.9	4222.75	8047.52		18250.4	10694.7	12118.1
Gramd4	E	193.903	747.475	1052.43		5904.96	5250.38		7479.11	7603.2		1047.34	2889.46	2608.76		958.941	950.537	3024.47
Gtf2i	E	839.117	1112.55	1030.06		7566.71	7483.56		6600.72	8095.06		4349.25	2997.84	3217.16		5377.65	4930.85	4818.68
Gzma	D	32.176	28.1657	34.1391		340.277	128.139		2985.08	191.946		1901.1	2982.51	3246.13		39349.8	99845.9	30229.8
Gzmd	E	0	0	0		4.09972	0		97.1944	10.6637		0	0	94.8161		85.9167	125.197	985.273
Gzmk	D	33.0228	9.74968	24.7214		289.713	129.46		720.454	369.23		1495.26	814.898	1551.3		11457.4	14835.9	8302.14
Gzmm	D	0	7.58308	0		13.6657	25.7598		411.861	349.235		58.9127	115.538	57.9432		872.101	1853.88	492.636
H2-Ke6	E	44.8771	37.9154	37.6707		224.118	167.769		181.025	246.597		101.928	99.1783	131.689		105.317	44.3006	127.87
H2-Q1	E	5.92716	1.0833	5.88605		86.0941	7.92611		24.2986	3.99888		10.2863	6.13474	21.0702		8.31452	5.77834	45.764
Hcn3	C	0	0	0		57.3961	40.9515		157.941	195.945		0	9.20211	0		22.172	4.81529	21.536
Hdac5	E	204.064	115.913	268.404		1217.62	785.345		1111.66	1070.37		289.888	749.461	996.886		226.34	331.292	1265.24
Hectd2	E	0.846738	31.4156	34.1391		215.919	290.624		109.344	142.627		223.494	115.538	206.752		211.558	97.2688	102.296
Henmt1	C	0	0	1.17721		2.73315	20.4758		26.7285	18.6614		0	1.02246	0		0	0	0
Hid1	E	90.6009	129.996	103.595		1936.43	1801.21		3649.65	3697.63		2195.67	1604.23	2891.89		3290.7	3654.8	5157.88
Hs3st3b1	E	0.846738	20.5826	0		1208.05	1079.93		745.967	894.416		918.289	1219.79	1657.96		458.222	586.502	831.829
Hsdl1	E	1706.18	1540.45	2694.63		7644.61	8422.81		4924.11	6354.22		1361.54	2851.63	2814.19		1960.38	1926.11	2479.33
Iba57	E	5.08043	36.8321	40.0252		173.555	86.5266		177.38	183.948		43.0156	77.7067	130.372		60.0493	54.8943	257.086
Ifngr2	B	270.956	318.489	526.213		1691.82	2499.37		645.128	1412.94		110.344	991.783	480.665		19.4005	47.1898	12.114
Igfbp4	C	93.1411	1754.94	1285.51		30955.6	33933.6		7866.67	12018		374.984	174.84	175.146		271.608	31.7809	0
Igkv4-68	A	0	0	0		0	0.660509		0	1.33296		0	0	0		5.54301	0	0
Igkv8-16	E	0	0	0		9.56601	7.92611		2.42986	2.66592		0	2.04491	7.90134		0	0	2.692
Ikzf1	E	680.777	1566.45	1943.57		8396.22	9336.29		6936.04	8103.06		3462.76	4090.85	6346.09		2291.11	3685.62	6254.87
Il17ra	E	1173.58	1540.45	2639.31		9790.13	7723.99		8282.18	8844.19		3199.99	6543.72	7240.26		2553.48	4073.73	7116.31
Il1rl2	E	44.8771	25.9991	0		326.611	354.693		153.081	150.624		228.17	251.524	388.483		72.983	55.8573	135.946
Il21	E	0	20.5826	0		77.8946	41.6121		0	0		1256.8	620.631	421.405		4.61918	33.707	12.114
Il6ra	C	57.5782	456.068	386.125		2779.61	2068.05		1653.52	1779.5		147.749	233.12	418.771		31.4104	46.2267	60.5701
Irgc1	C	0	0	0		25.9649	3.96305		23.0837	19.9944		0	0	0		5.54301	5.77834	0
Jup	E	15.2413	4.33319	0		277.414	249.012		112.989	49.3195		69.199	134.964	85.5979		28.6389	104.973	92.8741
Kcna2	B	0	0	0		31.4312	25.7598		251.491	234.601		0	42.9432	30.2885		18.4767	4.81529	16.152
Kcnh3	C	0	0	0		158.522	132.102		106.914	105.304		0	0	0		0	26.0025	0
Kcnj2	A	0	0	0		62.8623	22.4573		3.64479	29.3251		0	0	5.26756		0	33.707	16.152
Kcnj6	E	0	0	0		98.3932	0		58.3166	14.6626		0	0	69.7952		0	0	69.9921
Kcnj8	D	0	4.33319	0		136.657	40.291		374.198	135.962		215.078	116.56	172.513		340.895	406.41	368.804
Kcnk5	E	0	55.2482	25.8986		199.52	142.009		258.78	102.638		574.165	3107.25	2288.76		1007.9	1889.52	2568.17
Kirrel3os	E	0	0	0		42.3638	0		15.7941	0		1.87024	0	23.704		1.84767	0.963057	14.806
Klc2	E	22.0152	9.74968	14.1265		73.7949	118.892		74.1107	86.6424		7.48097	40.8983	89.5485		24.9436	26.0025	109.026
Klf2	E	453.005	1905.52	4692.36		9917.22	23964.6		9424.21	30850		4119.21	8300.3	6465.93		2984.91	8789.82	3239.83
Klf3	E	375.951	1008.55	1190.16		4142.08	6130.84		3914.51	5142.56		2273.28	2311.77	1780.44		1467.97	2814.05	1604.43
Klrb1c	D	16.9348	12.9996	4.70884		236.417	15.1917		2112.76	217.272		444.183	95.0885	148.809		291.932	2964.29	1265.24
Klrd1	D	10.1609	59.5814	8.24047		500.166	322.328		5575.31	4696.02		2868.02	744.348	1373.52		14726.9	6593.09	8244.26
Klre1	D	0	0	0		0	5.28407		653.632	219.938		92.577	63.3923	72.429		1979.78	1848.11	1246.4
Klrk1	D	0.846738	93.1636	75.3415		653.222	428.01		4288.7	1205		4425.93	1204.45	2342.75		34639.2	16123.5	17709.3
Lair1	E	102.455	199.327	34.1391		513.831	394.984		684.006	487.863		971.591	851.706	1114.09		570.93	1016.03	806.255
Lbp	C	0	6.49978	0		192.687	168.43		80.1854	89.3083		0.935122	14.3144	50.0418		0	0.963057	41.726
Lcn4	E	2.54021	10.833	0		28.698	19.1548		523.635	650.484		252.483	93.0435	138.273		416.65	260.025	441.488
Lef1	E	1497.03	2640	2399.16		14208.3	19047.8		9647.76	12123.3		4079	3408.87	2795.76		2886.99	3320.62	2040.54
Lgi1	B	0	0	0		143.49	105.681		76.5406	45.3206		0	8.17965	71.1121		0	0	34.996
Lmo4	E	33.0228	14.0829	40.0252		277.414	201.455		448.309	233.268		62.6532	37.8309	48.7249		20.3244	54.8943	148.06
Lpl	E	6.7739	22.7492	14.1265		284.247	114.929		159.156	130.63		11.2215	98.1558	111.936		4.61918	0.963057	119.794
Lrp12	C	0	1.0833	51.7973		322.511	332.896		332.891	297.25		0	24.539	105.351		15.7052	59.7095	74.0301
Lrrc1	E	120.237	73.6642	103.595		453.702	691.553		222.332	190.613		242.197	179.952	104.034		119.175	88.6013	39.034
Lrrc6	E	0	0	0		6.83286	17.8337		9.71944	9.33072		0.935122	98.1558	34.2391		15.7052	35.6331	0
Lrrc75b	B	0.846738	23.8325	12.9493		117.525	83.8846		481.112	474.534		57.9775	52.1453	154.076		71.1353	56.8204	127.87
Lypd6b	C	29.6358	0	0		1167.05	1035.68		1014.47	882.419		83.2258	18.4042	34.2391		142.271	31.7809	107.68
Macrod1	C	30.4826	63.9145	47.0884		330.711	355.354		330.461	366.564		86.9663	37.8309	61.8938		63.7446	24.0764	37.688
Man2a2	E	334.461	315.24	1085.39		3043.36	2072.68		2880.6	3101.8		533.954	1541.86	2515.26		267.912	249.432	2041.88
Maneal	E	16.9348	7.58308	8.24047		143.49	84.5451		138.502	121.299		0	38.8533	42.1405		29.5627	21.1873	53.8401
Map2k3os	E	8.46738	17.3328	8.24047		61.4958	30.3834		46.1673	58.6502		29.9239	15.3368	21.0702		12.9337	6.7414	39.034
Map3k14	E	338.695	334.739	500.314		1818.91	2056.16		1578.19	2150.06		445.118	715.72	1164.13		350.134	248.469	1118.53
Map7	E	84.6738	75.8308	83.5819		496.066	561.432		554.008	663.814		134.658	82.819	121.154		109.013	84.749	226.128
Mboat1	E	283.657	456.068	404.96		1365.21	1954.45		687.65	839.764		1953.47	3196.2	1731.71		776.022	1356.95	615.123
Mctp2	E	11.0076	207.993	110.658		1143.82	1224.58		1770.15	1994.11		1063.23	680.956	1260.26		2841.72	1942.49	2966.59
Mertk	B	0	0	0		12.2992	25.7598		21.8687	0		0	0	34.2391		0	0	5.38401
Mettl13	E	112.616	126.746	244.86		897.838	774.116		973.159	1001.05		144.009	346.613	399.018		86.8405	213.799	383.61
Mfhas1	C	60.9651	259.991	404.96		2032.09	2035.03		1359.51	1292.97		70.1341	463.173	580.749		59.1255	223.429	393.032
Mmp15	C	0	0	0		5.46629	62.0878		13.3642	11.9966		0	0	0		1.84767	0	0
Mmp8	E	0	0	0		28.698	35.6675		48.5972	5.33184		0	71.572	11.852		0	14.4459	8.07601
Mob3b	E	11.0076	73.6642	50.6201		373.074	421.405		159.156	283.92		66.3936	116.56	129.055		48.0394	42.3745	64.6081
Mpv17l	E	17.7815	33.5822	48.2656		311.579	116.25		273.359	205.276		72.0044	69.527	146.175		34.1819	11.5567	100.95
Msh4	E	16.088	9.74968	15.3037		218.652	55.4827		151.866	129.297		14.0268	49.0779	139.59		14.7814	11.5567	131.908
Mss51	A	0	5.41649	3.53163		58.7626	36.9885		0	13.3296		1.87024	3.06737	5.26756		1.84767	0	16.152
Mtss1	A	16.9348	114.83	228.379		543.896	673.058		202.893	217.272		6.54585	60.3249	67.1614		71.1353	50.079	90.1821
Mylip	E	147.332	314.156	364.935		2027.99	1908.87		1703.33	1691.53		902.392	1398.72	1255		435.126	828.229	915.281
Nacc2	E	0	45.4985	58.8605		343.01	258.259		123.923	103.971		491.874	237.21	272.596		110.86	164.683	63.2621
Nckap5l	C	20.3217	31.4156	65.9238		567.128	461.696		387.563	550.512		6.54585	81.7965	56.6263		30.4866	34.6701	71.3381
Ncr1	D	0	0	1.17721		38.264	30.3834		956.15	25.3262		89.7717	114.515	26.3378		17.5529	2146.65	598.971
Nectin3	E	0	0	0		8.19944	0		6.07465	0		0	0	22.3871		0	0.963057	8.07601
Nedd4l	C	8.46738	164.661	151.86		1052.26	1148.62		1014.47	1246.32		1.87024	112.47	27.6547		105.317	81.8599	154.79
Nfix	C	6.7739	35.7488	43.5568		153.056	226.555		71.6809	107.97		9.35122	18.4042	0		3.69534	8.66751	0
Nle1	E	132.091	212.326	177.759		836.343	696.176		684.006	745.124		91.6419	145.189	227.822		146.89	112.678	323.04
Nlrp2	E	0	0	0		39.6306	3.96305		55.8868	22.6603		0	4.08983	23.704		2.77151	0	30.958
Nme4	C	35.563	51.9983	25.8986		386.74	206.079		420.366	391.89		17.7673	14.3144	39.5067		26.7912	6.7414	16.152
Nod1	E	32.176	255.658	593.314		1351.54	1457.08		3241.43	3461.7		926.706	1338.4	1802.82		1523.4	2312.3	4147.03
Nrip2	E	1.69348	0	0		27.3315	39.6305		43.7375	21.3273		0.935122	17.3818	11.852		14.7814	5.77834	33.65
Nsg2	C	11.8543	317.406	393.188		3092.55	2705.44		2404.35	2505.96		315.136	422.275	528.073		143.194	152.163	139.984
Ntrk3	C	0	0	0		196.786	258.259		121.493	231.935		18.7024	31.6962	52.6756		19.4005	54.8943	9.42201
Oas2	B	22.0152	89.9137	58.8605		426.371	649.941		94.7646	207.942		220.689	113.493	72.429		17.5529	21.1873	20.19
Onecut2	E	0	0	0		204.986	23.1178		106.914	149.291		0	10.2246	101.401		0.923835	0	121.14
Orai2	E	711.26	693.31	1721.08		4690.08	4581.29		5566.81	7157.99		1557.91	3406.83	4819.82		1341.41	1424.36	4552.18
Otud1	C	86.3672	145.162	359.049		1011.26	1460.38		620.829	951.733		72.9395	118.605	114.569		107.165	98.2318	69.9921
Ovgp1	C	7.62064	0	10.5949		138.024	143.991		70.466	93.3072		21.5078	9.20211	31.6054		0	0	1.346
Parp8	E	59.2716	144.079	138.911		963.434	876.495		857.741	870.422		307.655	301.625	381.898		633.751	336.107	658.195
Pde3b	E	163.42	147.328	464.998		4945.63	4678.38		7169.3	6186.26		2306.01	1835.31	4460.31		2811.23	2811.16	7577.99
Pde7a	E	414.055	397.57	487.365		2010.23	1655.9		4632.53	4161.5		1529.86	2006.06	3215.85		2124.82	1931.89	5003.09
Pdk1	C	2004.23	2399.5	3089		14783.6	15596.6		10210.3	11244.8		1184.8	2588.86	3135.52		1635.19	1252.94	2473.95
Pdlim1	E	323.454	841.722	1091.27		4213.14	5861.35		4285.06	5023.92		3422.55	2199.3	1555.25		4012.22	6034.52	1853.44
Pdlim4	E	0	14.0829	8.24047		2207.02	2101.74		41.3076	35.9899		507.771	1986.63	761.162		57.2778	70.3032	0
Pemt	A	0	6.49978	21.1898		56.0295	75.298		40.0927	119.966		0	9.20211	6.58445		50.8109	19.2611	6.73001
Per2	B	37.2565	10.833	11.7721		166.722	201.455		235.696	258.594		100.993	70.5495	0		33.2581	24.0764	71.3381
Pik3cd	E	2587.63	3535.88	6068.52		21209.2	17847.6		25432.1	27385.6		6747.84	15477.9	18456.2		8054	10742.9	23304.7
Pik3ip1	A	667.229	1739.78	1081.86		10694.8	6350.79		8517.88	5374.49		1835.64	1343.51	1486.77		2450.01	1057.44	1570.78
Pik3r5	E	780.692	826.556	1436.2		5776.5	5018.55		6192.5	6192.93		2679.12	3436.48	4364.17		2826.01	2138.95	6645.21
Pim2	E	657.068	783.224	1249.02		3312.57	4764.91		7164.44	10043.8		5392.85	4937.44	4786.9		6549.07	8813.9	4791.76
Pla2g2d	E	1.69348	0	0		31.4312	1.98153		9.71944	15.9955		1.87024	0	11.852		1.84767	0	32.304
Plat	B	0	9.74968	1.17721		30.0646	28.4019		21.8687	29.3251		0	22.494	7.90134		0	0	0
Plaur	C	32.176	14.0829	52.9745		136.657	171.732		275.789	279.921		40.2102	7.1572	3.95067		21.2482	9.63057	13.46
Plekha1	B	399.66	518.899	795.794		2275.34	2401.61		1567.26	2007.44		612.505	655.395	691.367		187.539	365.962	465.716
Plekhg2	E	310.753	344.489	807.566		2353.24	2132.12		1408.1	1770.17		147.749	780.134	988.984		120.099	208.02	873.555
Pou2af1	B	0	18.4161	43.5568		99.7598	134.083		216.258	317.244		70.1341	80.7741	48.7249		0	8.66751	2.692
Pou6f1	E	73.6662	21.6659	100.063		375.808	380.453		595.316	522.52		128.112	75.6618	101.401		125.642	52.9681	419.952
Ppargc1b	E	26.2489	102.913	48.2656		229.584	270.809		352.33	393.223		106.604	68.5046	111.936		7.39068	58.7465	180.364
Ppp1r13b	E	619.812	670.561	1074.79		2805.57	4424.75		2058.09	3077.8		341.319	1162.53	1003.47		429.583	589.391	663.579
Ppp1r37	E	39.7967	54.1649	61.2149		332.077	212.023		352.33	299.916		102.863	114.515	254.16		65.5923	75.1185	269.2
Pprc1	E	270.109	510.233	474.416		2437.97	2430.67		2496.68	2408.66		261.834	1159.47	1020.59		445.289	501.753	1207.36
Prkd3	E	451.311	554.648	556.821		2390.14	2633.45		2331.45	2319.35		965.981	1533.68	1646.11		1214.84	1205.75	2033.81
Prr5l	D	1.69348	23.8325	0		56.0295	42.9331		257.565	38.6558		432.961	629.833	392.433		243.893	964.02	331.116
Prss34	D	0	0	0		4.09972	0		13.3642	0		0	0	36.8729		0	10945.1	690.499
Ptk2	C	0	27.0824	235.442		513.831	613.613		235.696	399.888		0	0	3.95067		0	0	0
Pydc3	E	166.807	475.568	299.011		4651.81	6541.02		3758.99	4893.29		1912.32	1094.03	1492.04		1907.72	1240.42	1374.27
Qpct	E	66.8923	20.5826	36.4935		370.341	312.421		543.074	391.89		102.863	137.009	114.569		640.218	552.795	437.45
Rapgef4	C	26.2489	37.9154	45.9112		1236.75	1037		1122.6	1224.99		101.928	101.223	79.0134		38.8011	44.3006	60.5701
Rasa3	E	3105.83	2830.66	5100.85		16096.9	16176.5		12971.8	13748.1		8339.42	16530.1	14471.3		6021.56	11978.5	10960.5
Rasgrf2	A	2.54021	2.16659	16.4809		194.053	198.813		215.043	126.631		10.2863	22.494	48.7249		20.3244	35.6331	80.7601
Rasgrp2	E	241.32	597.98	619.213		4541.12	4429.37		3665.44	4250.81		2999.87	2828.11	2744.4		1746.97	3178.09	2062.07
Rassf3	E	244.707	248.075	473.239		1272.28	1550.87		563.728	799.776		258.094	560.306	817.789		212.482	225.355	314.964
Raver2	B	22.0152	56.3315	85.9364		366.242	515.857		547.934	677.143		405.843	502.026	466.179		153.357	112.678	80.7601
Rgl2	E	488.568	366.155	972.376		3710.25	2695.54		2218.46	2520.63		288.017	1122.66	1316.89		336.276	197.427	1648.85
Rgmb	E	136.325	210.16	314.315		862.307	1165.14		409.431	651.817		181.414	571.553	453.01		88.6882	223.429	153.444
Rhobtb2	E	325.994	213.41	482.656		1484.1	1258.27		1314.55	1455.59		338.514	638.013	1058.78		316.876	407.373	874.901
Rnf32	C	9.31411	7.58308	2.35442		127.091	120.213		85.0451	59.9832		0	0	0		14.7814	8.66751	0
Rreb1	E	92.2944	219.909	328.442		743.416	972.269		720.454	910.411		219.754	347.635	368.729		138.575	270.619	518.211
Rrp12	E	220.152	349.905	371.999		1559.26	1134.75		2004.63	1622.21		201.986	605.294	845.443		297.475	410.262	860.095
S1pr1	E	3397.11	5608.23	6404.03		22276.5	31994.4		15441.8	21450		20309.9	21272.2	16692.9		10874.5	13409.6	7456.85
S1pr5	D	0	0	0		10.9326	33.6859		172.52	7.99776		230.975	310.827	229.139		546.91	1286.64	826.445
Satb1	E	1141.4	2906.49	4146.14		29444.2	43517.6		17902	24129.2		15244.4	21529.9	18714.3		8060.46	11955.4	7730.09
Scg5	C	0	9.74968	54.1517		129.824	94.4528		102.054	70.6468		8.4161	14.3144	18.4365		0	0.963057	0
Scml4	A	703.639	460.401	889.971		6276.67	6441.28		4865.8	5515.79		1084.74	1344.53	1290.55		933.074	1175.89	1374.27
Sec31b	B	8.46738	0	0		84.7275	99.0763		109.344	89.3083		52.3668	21.4716	69.7952		4.61918	2.88917	21.536
Sema4a	E	525.824	1568.61	1326.72		8107.88	7140.76		12609.8	11771.4		8656.42	16243.8	15153.5		11742.9	16236.2	18049.9
Sema4f	E	111.769	22.7492	286.062		1335.14	999.35		1238.01	1314.3		181.414	685.046	771.698		276.227	438.191	724.149
Sgk1	E	937.338	1700.78	4328.6		4057.35	17650.8		4029.92	12343.2		5386.3	4159.35	3460.79		5067.24	6132.75	3584.4
Sgk3	A	154.953	220.993	85.9364		1335.14	1832.91		875.965	1295.64		235.651	165.638	131.689		464.689	445.895	209.976
Shf	A	4.23369	12.9996	9.41768		87.4607	64.7299		52.242	74.6457		8.4161	9.20211	21.0702		21.2482	14.4459	18.844
Shpk	E	79.5933	74.7475	62.3922		322.511	353.372		355.975	363.898		7.48097	316.962	217.287		133.956	147.348	203.246
Sipa1l3	E	37.2565	55.2482	48.2656		187.22	232.499		278.219	225.27		94.4473	121.672	202.801		41.5726	119.419	308.234
Slc12a7	B	541.065	852.555	1320.83		7293.4	6440.62		11561.3	12389.9		1129.63	2280.08	2677.24		1102.14	1452.29	3552.1
Slc16a5	C	0	16.2495	94.1768		2328.64	2900.95		1624.36	2156.73		7.48097	33.7411	6.58445		75.7545	86.6751	5.38401
Slc25a23	E	5.08043	66.0811	72.9871		588.993	589.834		245.416	314.578		124.371	110.425	181.731		77.6022	52.0051	52.4941
Slc30a4	E	5.08043	85.5805	210.721		400.406	407.534		335.321	477.199		26.1834	127.807	113.253		48.9633	113.641	376.88
Slc37a1	E	349.703	421.403	820.516		2066.26	2220.63		1964.54	3433.7		1116.54	1539.82	1340.59		977.418	1102.7	2004.2
Slc4a1	C	0	0	0		0	50.1987		0	27.9921		0	0	0		0	0	0
Slpi	D	32.176	3.24989	0		99.7598	74.6375		83.8302	63.982		133.722	168.705	40.8236		19.4005	434.339	99.6041
Snn	C	0	1.0833	0		128.458	122.194		38.8778	2.66592		0	5.11228	0		0	0.963057	0
Socs3	B	584.249	700.893	4109.64		3479.29	17050.4		1750.71	17169.8		1026.76	2529.56	2777.32		485.014	672.214	804.909
Sorcs2	C	22.0152	18.4161	87.1136		270.581	317.705		181.025	167.953		0	0	0		0	0	0
Sox4	C	13.5478	44.4152	49.4428		388.107	842.149		123.923	301.249		0	0	0		5.54301	16.372	0
Spic	E	2.54021	2.16659	1.17721		91.5604	19.1548		34.018	34.6569		2.80537	6.13474	44.7743		3.69534	4.81529	43.072
Spsb1	B	214.225	447.402	393.188		1469.07	1856.03		874.75	730.462		315.136	685.046	917.872		73.9068	146.385	235.55
St3gal6	D	60.9651	82.3306	113.012		803.545	901.594		1952.39	1586.22		2666.97	1726.93	1553.93		3907.82	4041.95	2410.69
St8sia1	E	10.1609	59.5814	167.164		1529.19	1945.2		719.239	1058.37		1735.59	814.898	1190.47		446.212	213.799	454.948
St8sia6	A	245.554	1025.88	1398.53		4079.22	5326.34		53.4569	69.3139		167.387	125.762	167.245		21.2482	4.81529	22.882
Susd1	A	19.475	1.0833	36.4935		68.3286	108.984		208.968	198.611		1.87024	13.2919	0		245.74	149.274	161.52
Syde1	C	0	0	0		0	11.2286		69.251	93.3072		0	2.04491	0		8.31452	7.70446	0
Tagap1	E	234.546	180.911	349.632		1307.81	770.814		1186.99	1106.36		138.398	552.127	684.783		191.234	82.8229	846.635
Tanc1	E	63.5053	267.574	560.352		1514.16	1195.52		1806.6	1880.81		459.145	306.737	288.399		475.775	548.943	833.175
Tas1r3	A	0	8.66638	0		45.0969	49.5382		30.3733	29.3251		0.935122	0	23.704		48.0394	0	10.768
Tbxas1	E	1.69348	0	5.88605		90.1938	9.90763		0	17.3285		2.80537	13.2919	67.1614		0	0.963057	12.114
Tcf7	C	395.426	3020.23	3807.1		51745.3	67508.6		31708.5	38786.5		8798.56	9575.31	8824.48		4345.72	6868.52	4389.31
Tcrg-C3	D	0	0	0		0	25.0993		15.7941	0		14.0268	4.08983	1.31689		66.5161	38.5223	28.266
Tcrg-V3	D	0	0	0		4.09972	8.58661		17.009	2.66592		10.2863	9.20211	15.8027		62.8208	13.4828	22.882
Tdrp	C	12.7011	38.9987	148.329		3014.66	4747.74		3580.4	5875.68		389.946	641.08	393.75		273.455	399.669	139.984
Tet1	C	87.214	240.492	256.632		778.946	881.779		597.746	467.869		26.1834	82.819	64.5276		11.086	104.973	78.0681
Tfap4	B	0.846738	3.24989	0		12.2992	25.7598		38.8778	51.9854		30.859	1.02246	3.95067		7.39068	9.63057	2.692
Tgfbr2	E	2691.78	3900.95	6532.34		17210.6	17940.7		12347.3	13746.8		5777.18	9167.35	12024.5		5155	7517.62	13340.2
Tgfbr3	C	0	97.4968	129.493		4441.36	3898.32		1071.57	1410.27		181.414	695.27	833.591		56.354	106.899	262.47
Them6	E	14.3945	42.2486	28.2531		170.822	157.201		264.855	197.278		89.7717	64.4148	82.9641		51.7348	128.087	82.1061
Tle3	E	199.83	373.738	832.288		2232.98	2042.95		2127.34	2220.71		653.65	1627.75	3193.46		419.421	928.387	3491.53
Tlr12	E	0	30.3323	40.0252		174.921	111.626		658.492	653.15		108.474	43.9656	72.429		209.711	251.358	593.587
Tmem108	C	0	5.41649	8.24047		34.1643	61.4273		259.995	233.268		0	0	0		12.9337	1.92611	0
Tmie	C	33.8695	20.5826	65.9238		1044.06	839.507		809.144	798.443		0	28.6288	10.5351		71.1353	19.2611	109.026
Tnfrsf26	E	187.976	239.409	422.619		1317.38	1565.41		1308.48	1542.23		1774.86	1704.44	2066.2		948.779	1092.11	814.331
Tnfsf8	E	96.5281	424.653	648.643		2152.35	2192.23		2031.36	1970.11		4637.27	4526.42	3817.66		663.314	749.258	543.785
Tnks1bp1	E	54.1912	49.8317	68.2782		247.35	225.894		204.108	125.298		54.2371	185.065	323.955		56.354	145.422	559.937
Treml2	B	11.0076	119.163	230.733		1201.22	1577.29		1236.8	1878.14		305.785	478.51	283.131		57.2778	194.538	84.7981
Treml4	E	0	0	0		21.8652	0		13.3642	0		0	0	14.4858		0	0	5.38401
Trgv2	D	0	2.16659	3.53163		28.698	3.96305		351.115	49.3195		185.154	191.199	180.414		2800.14	1841.37	955.661
Trib2	E	800.167	1596.78	2741.72		9038.51	11240.5		2558.64	3272.42		1513.96	5652.14	3734.7		497.947	970.762	1360.81
Trmt61a	E	39.7967	87.7471	80.0503		404.506	363.28		594.101	545.18		104.734	143.144	284.448		100.698	101.121	278.622
Trub1	E	102.455	236.159	150.683		732.483	670.416		630.549	575.838		224.429	168.705	189.632		51.7348	220.54	100.95
Tspan9	C	0	10.833	14.1265		830.876	515.197		1522.31	1303.63		0	18.4042	0		27.7151	79.9337	49.802
Ttyh3	E	160.88	271.908	226.024		1374.77	1371.22		710.734	798.443		240.326	301.625	622.889		166.29	270.619	563.975
Txk	E	1151.56	1260.96	1119.53		5321.43	5856.73		5645.78	4752		1948.79	1016.32	883.633		2415.83	3472.78	2169.75
Ugcg	E	873.833	1286.96	2957.15		8795.26	9554.92		9590.66	8621.58		1952.53	6140.87	6701.65		8503.9	9318.54	14181.5
Unc5a	E	0	23.8325	20.0126		192.687	204.097		144.577	137.295		91.6419	109.403	126.421		29.5627	88.6013	83.4521
Urb1	E	139.712	307.656	315.492		885.539	1213.35		987.738	1462.26		193.57	493.847	539.925		411.107	274.471	394.378
Ust	E	82.9803	180.911	80.0503		386.74	587.853		598.961	510.523		344.125	390.578	383.215		362.143	441.08	533.017
Utp20	E	71.9727	433.319	163.632		1232.65	1059.46		1609.78	1420.93		538.63	441.701	512.27		246.664	257.136	792.795
Vipr1	B	140.558	57.4148	48.2656		3337.17	3482.86		1405.67	2102.08		862.182	1142.08	1384.05		140.423	152.163	467.062
Vmn1r-ps128	E	1.69348	2.16659	4.70884		65.5955	36.328		49.8121	25.3262		0	10.2246	40.8236		7.39068	0	36.342
Wdr72	A	0	0	0		39.6306	56.1432		32.8031	7.99776		0	5.11228	5.26756		0	0	21.536
Wnt5b	C	0	0	0		47.83	82.5636		63.1764	114.635		0	0	0		0	5.77834	0
Xylt2	E	506.349	657.562	979.439		2759.11	3122.89		1694.83	2278.03		774.281	1472.34	1401.17		714.125	1001.58	1586.94
Zbtb18	C	31.3293	30.3323	129.493		233.684	417.442		99.6243	238.6		0	6.13474	22.3871		18.4767	17.335	0
Zcchc12	C	0.846738	11.9163	0		53.2963	74.6375		17.009	1.33296		0	0	0		0	0	0
Zfp133-ps	B	0	0	0		58.7626	0		9.71944	29.3251		0	9.20211	32.9223		0	3.85223	4.038
Zfp2	C	0	2.16659	0		131.191	123.515		129.998	49.3195		0	0	0		0.923835	0.963057	0
Zfp354c	A	41.4901	22.7492	15.3037		475.567	227.876		348.685	502.526		0	56.2351	55.3094		8.31452	94.3796	164.212
Zfp512b	E	166.807	510.233	354.34		2104.52	1156.55		1758	1203.66		122.501	422.275	936.309		118.251	90.5274	1288.12
Zfp629	C	0	0	0		0	55.4827		82.6153	38.6558		0	0	0		0	17.335	0
Zfp652	E	121.083	153.828	339.037		1138.36	1190.24		1217.36	1568.89		715.368	659.484	1066.68		401.868	521.014	1278.7
Zfpm2	E	0	0	0		0	18.4942		0	0		0	0	14.4858		0	0	0
Znrf1	E	1083.82	1375.79	2131.93		6832.86	6613.67		2996.02	3604.32		1394.27	2207.48	2943.25		1042.09	819.562	1900.55
Znrf3	A	53.3445	176.577	310.784		912.871	1424.72		840.732	1087.69		84.161	170.75	244.942		102.546	219.577	348.614
Zscan10	E	5.92716	46.5818	5.88605		221.385	118.892		9.71944	0		16.8322	49.0779	40.8236		8.31452	0	0
