# Supplementary material for: Acquisition of suppressive function by conventional T cells limits anti-tumor immunity upon Treg depletion
Source: Sci Immunol. Author manuscript; Available in PMC 2024 Jan 5. (PMC7615475; doi:10.1126/sciimmunol.abo5558)
Supplement: Data file S3 [file EMS192862-supplement-Data_file_S3.xlsx]

## Sheet: Sheet1
Data file S3. Differentially expressed genes significantly up-/down-regulated within clusters identified using scRNA-Seq of T cells isolated from B16 tumors 18 days following tumor implantation in Foxp3EGFP-DTR animals administered either PBS or DTx.
Gene name	Cluster	avg_log2FC	p value	q value
Ifitm2	0	2.32739	0	0
Ifitm3	0	2.27032	0	0
Tnfrsf4	0	1.93788	0	0
Ly6a	0	1.47431	0	0
Bhlhe40	0	1.34356	0	0
S100a4	0	1.25511	0	0
Vim	0	1.14988	0	0
S100a6	0	1.07763	0	0
Lgals1	0	1.00642	0	0
S100a10	0	0.999124	0	0
Rps29	0	-0.909764	0	0
Cd40lg	0	1.02356	2.04957e-289	2.99175e-285
Srgn	0	0.886735	1.02147e-283	1.49104e-279
Icos	0	1.15955	1.71392e-267	2.50181e-263
S100a11	0	0.86376	2.32425e-263	3.3927e-259
Rps28	0	-0.676634	3.76514e-263	5.49597e-259
Hif1a	0	1.11312	1.03474e-260	1.51041e-256
Sh3bgrl3	0	0.716735	1.11984e-256	1.63462e-252
Cd52	0	0.670648	7.6255e-253	1.11309e-248
Crip1	0	0.88498	4.88373e-251	7.12878e-247
Itgb1	0	1.04844	1.57802e-238	2.30343e-234
Bcl2a1b	0	1.1903	8.83288e-233	1.28934e-228
Rgs1	0	1.12404	4.06534e-232	5.93418e-228
Tnfrsf18	0	1.20711	6.61273e-225	9.65261e-221
Tmsb4x	0	0.514925	9.3489e-213	1.36466e-208
Actg1	0	0.595919	7.94536e-193	1.15978e-188
Gm11808	0	-0.727985	3.33046e-189	4.86148e-185
Gata3	0	1.06196	1.03958e-187	1.51747e-183
Cd4	0	0.801932	2.59308e-187	3.78512e-183
Rps20	0	-0.586212	2.8944e-185	4.22496e-181
Rps24	0	-0.56518	1.77522e-181	2.59128e-177
Lgals7	0	1.54479	1.40588e-178	2.05217e-174
Maf	0	0.94045	1.10869e-176	1.61835e-172
Cish	0	1.05491	3.48825e-175	5.09179e-171
Pfn1	0	0.422051	1.02369e-173	1.49428e-169
Ccr7	0	-2.10123	5.40678e-173	7.89228e-169
Ucp2	0	0.731344	4.15455e-171	6.0644e-167
Bcl2a1d	0	1.0945	1.17458e-170	1.71453e-166
Ly6e	0	0.510131	6.65422e-170	9.71317e-166
Tmem64	0	0.679378	1.49088e-164	2.17623e-160
Pim1	0	0.804628	3.28582e-164	4.79631e-160
Nfkbia	0	0.575531	3.80305e-158	5.55132e-154
Rps27	0	-0.595159	7.4401e-158	1.08603e-153
Ndfip1	0	0.730761	6.54157e-156	9.54873e-152
Cd82	0	0.855399	1.53821e-155	2.24532e-151
Serinc3	0	0.853126	3.3547e-154	4.89686e-150
Samsn1	0	0.835348	6.57566e-154	9.59849e-150
Capg	0	0.915623	2.51699e-153	3.67405e-149
Myl6	0	0.573117	3.35359e-150	4.89524e-146
Cd8b1	0	-1.34139	1.2797e-149	1.86797e-145
Rac2	0	0.478292	4.94105e-147	7.21245e-143
Ifrd1	0	0.826765	1.42679e-146	2.08269e-142
S100a13	0	0.715787	7.85467e-146	1.14655e-141
Hilpda	0	1.1597	2.48326e-145	3.62482e-141
Odc1	0	0.958079	8.85579e-145	1.29268e-140
Hopx	0	0.86357	1.18531e-143	1.73019e-139
Rora	0	0.907835	1.12522e-141	1.64248e-137
Aldoa	0	0.671566	2.34232e-140	3.41909e-136
Ldha	0	0.74644	9.15637e-140	1.33655e-135
Tagln2	0	0.596548	1.57205e-135	2.29471e-131
AW112010	0	0.448761	3.31261e-134	4.83542e-130
Rpl36a	0	-0.539801	1.01328e-131	1.47908e-127
Cxcr6	0	0.929892	3.0114e-130	4.39575e-126
Hcst	0	0.440483	1.25735e-126	1.83536e-122
Areg	0	1.64439	5.31386e-126	7.75664e-122
Laptm5	0	0.464487	9.48323e-126	1.38427e-121
Rbm3	0	0.353547	6.38475e-125	9.31982e-121
Arpc2	0	0.460975	6.49943e-125	9.48722e-121
Ubl5	0	0.532812	1.23737e-124	1.80619e-120
Actb	0	0.368144	6.15733e-124	8.98785e-120
Il2rg	0	0.616543	2.05795e-123	3.00399e-119
Ptma	0	-0.505225	1.0632e-122	1.55195e-118
CAAA01147332.1	0	0.622881	2.69498e-122	3.93387e-118
Sdf4	0	0.841582	2.88626e-121	4.21307e-117
Cd47	0	0.522249	1.69953e-120	2.48081e-116
Klf2	0	-1.39951	2.92077e-120	4.26345e-116
Coro1a	0	0.429894	4.97482e-120	7.26174e-116
Rpl35	0	-0.378597	7.41757e-120	1.08274e-115
Traf1	0	0.764961	9.18991e-118	1.34145e-113
Tnfaip3	0	0.57497	2.7575e-117	4.02512e-113
Clic1	0	0.293306	3.97045e-116	5.79566e-112
Lilr4b	0	0.952854	7.84003e-116	1.14441e-111
H2-K1	0	0.417607	1.93251e-112	2.82089e-108
Il4	0	1.21374	2.97993e-111	4.3498e-107
Rpl35a	0	-0.384414	9.18365e-111	1.34054e-106
Rpl8	0	-0.379972	6.21597e-110	9.07346e-106
Arf5	0	0.497978	8.51789e-110	1.24336e-105
Gna13	0	0.538653	1.72791e-108	2.52224e-104
Tigit	0	0.841787	2.15062e-108	3.13926e-104
Rpl6	0	-0.358414	2.57022e-108	3.75176e-104
Ramp3	0	0.815089	5.85978e-108	8.55352e-104
Snrpg	0	-0.299218	5.67881e-106	8.28936e-102
Ifitm1	0	1.31173	5.99886e-106	8.75653e-102
Atp5l	0	0.39962	6.06991e-106	8.86025e-102
Ahnak	0	0.55636	1.07577e-105	1.5703e-101
Batf	0	0.82689	1.3481e-105	1.96782e-101
Cd53	0	0.480062	1.57603e-104	2.30053e-100
Nfkbiz	0	0.703724	5.74518e-104	8.38625e-100
Rplp1	0	-0.394239	4.4869e-103	6.54953e-99
Smco4	0	0.663887	8.79927e-103	1.28443e-98
Cfl1	0	0.303351	1.49231e-102	2.17832e-98
Rps15a	0	-0.347013	1.86269e-102	2.71897e-98
Cox6c	0	0.259786	4.29608e-102	6.27098e-98
Igfbp4	0	-1.63312	5.78311e-102	8.4416e-98
Gadd45b	0	0.769489	8.05485e-102	1.17577e-97
Cd5	0	0.619873	1.1933e-101	1.74186e-97
Dusp5	0	0.619649	1.09636e-100	1.60036e-96
Gapdh	0	0.323046	1.46281e-100	2.13526e-96
Runx2	0	0.752205	6.56613e-100	9.58458e-96
B2m	0	0.32338	1.36072e-99	1.98624e-95
Mxd1	0	0.714239	4.11046e-99	6.00004e-95
Cd28	0	0.522118	4.3425e-99	6.33875e-95
Prelid1	0	0.535119	5.28436e-99	7.71358e-95
Lcp1	0	0.409432	2.28718e-98	3.3386e-94
H2-D1	0	0.345618	8.19814e-98	1.19668e-93
Ccl5	0	-1.67415	3.49311e-97	5.09889e-93
Rps3a1	0	-0.347273	2.09829e-96	3.06287e-92
Rhog	0	0.599812	1.03693e-95	1.51361e-91
Ptpn18	0	0.345994	1.84798e-95	2.6975e-91
Ifngr1	0	0.399841	3.06822e-95	4.47867e-91
Fkbp1a	0	0.5548	9.77348e-95	1.42663e-90
Gnai2	0	0.363438	1.04385e-94	1.5237e-90
Gna15	0	0.686038	1.51653e-94	2.21368e-90
Rap1b	0	0.482716	7.56334e-94	1.10402e-89
Cyba	0	0.382155	1.15514e-93	1.68615e-89
Furin	0	0.680572	5.63757e-91	8.22916e-87
Cd8a	0	-0.975135	1.3057e-90	1.90593e-86
Mrpl33	0	0.518576	1.32423e-90	1.93298e-86
Cox8a	0	0.218694	1.35174e-90	1.97314e-86
Myl12a	0	0.368434	1.72601e-90	2.51945e-86
Jun	0	-1.34065	3.12268e-90	4.55817e-86
Lat	0	0.287903	5.27109e-90	7.69421e-86
Ppp1ca	0	0.429529	6.03703e-90	8.81225e-86
Uba52	0	-0.377489	1.91279e-89	2.7921e-85
Atp5d	0	0.345071	5.23702e-89	7.64448e-85
Ppp1cc	0	0.574937	1.01675e-88	1.48415e-84
Fxyd5	0	0.292508	1.21958e-88	1.78023e-84
Itm2c	0	0.676814	1.24787e-88	1.82152e-84
Jak2	0	0.639551	8.5634e-88	1.25e-83
Ctla4	0	0.732762	3.22552e-87	4.7083e-83
Rps19	0	-0.390146	5.34453e-87	7.80141e-83
Cdc42	0	0.315667	6.22259e-87	9.08311e-83
Rps5	0	-0.314944	2.95212e-86	4.30921e-82
Tubb5	0	-0.787106	3.31844e-86	4.84393e-82
Ywhaz	0	0.210941	1.31575e-85	1.9206e-81
Arpc4	0	0.397927	1.82784e-85	2.6681e-81
Oaz1	0	0.24617	2.23373e-85	3.26058e-81
Il1rl1	0	0.639796	2.45591e-85	3.58489e-81
Lilrb4a	0	0.806264	2.68922e-85	3.92546e-81
Cox6b1	0	0.304166	2.79149e-85	4.07474e-81
Pkm	0	0.477662	3.65839e-85	5.34015e-81
Il2rb	0	0.5885	1.69198e-84	2.46978e-80
Pkp3	0	0.669989	2.01552e-84	2.94205e-80
Lgals3	0	0.764977	2.13562e-84	3.11737e-80
Rps2	0	-0.281125	2.56312e-84	3.74139e-80
Tcf7	0	-1.12054	3.01165e-84	4.3961e-80
Arhgdib	0	0.264165	4.179e-84	6.10008e-80
Npm1	0	-0.252741	7.20218e-84	1.0513e-79
Rps27a	0	-0.32592	8.56051e-84	1.24958e-79
Ly6c2	0	-1.17806	1.29101e-83	1.88448e-79
Elob	0	0.206025	2.07207e-83	3.02461e-79
Actr3	0	0.359656	2.95665e-83	4.31582e-79
Cox4i1	0	0.224513	3.13083e-83	4.57008e-79
Rhoc	0	0.63073	3.14533e-83	4.59124e-79
Sec61g	0	0.241747	3.50959e-83	5.12294e-79
Arpc3	0	0.394555	4.57451e-83	6.67741e-79
Capzb	0	0.351834	2.26465e-82	3.3057e-78
Ccr8	0	0.636163	2.47244e-82	3.60902e-78
Gimap6	0	-1.00577	3.06693e-82	4.47679e-78
Aprt	0	0.564715	4.75318e-82	6.93821e-78
Emp3	0	0.322438	7.07763e-82	1.03312e-77
Btf3	0	0.246885	9.14685e-82	1.33517e-77
Ptp4a2	0	0.517937	1.23344e-81	1.80045e-77
Rps17	0	-0.29913	1.62141e-80	2.36677e-76
Rpl10a	0	-0.273271	2.11758e-80	3.09103e-76
Rpl12	0	-0.400609	2.48944e-80	3.63383e-76
Irf2bp2	0	0.415224	2.69583e-80	3.9351e-76
Sqstm1	0	0.532006	2.7801e-80	4.05811e-76
Lef1	0	-1.03279	8.66491e-80	1.26482e-75
Arpc1b	0	0.339939	1.02654e-79	1.49844e-75
Polr1d	0	0.347218	1.33466e-79	1.94821e-75
Cd2	0	0.386584	1.66683e-79	2.43307e-75
Gabarap	0	0.344996	3.02844e-79	4.42061e-75
Prkar1a	0	0.417428	5.15335e-79	7.52234e-75
mt-Nd4l	0	-0.504484	1.17315e-78	1.71245e-74
Rpl31	0	-0.300581	2.02482e-78	2.95564e-74
Socs2	0	0.695144	5.26781e-78	7.68943e-74
Nfkb1	0	0.52133	8.91909e-78	1.30192e-73
Rpl13	0	-0.314194	9.08364e-78	1.32594e-73
Prr13	0	0.590068	9.23745e-78	1.34839e-73
Sub1	0	0.394151	7.85647e-77	1.14681e-72
Dnajb1	0	-1.08731	7.88924e-77	1.15159e-72
Lcp2	0	0.50206	1.54592e-76	2.25658e-72
Reep5	0	0.390714	5.3244e-76	7.77202e-72
Atp5md	0	0.310766	7.19387e-76	1.05009e-71
Rps8	0	-0.321316	7.22236e-76	1.05425e-71
H2afz	0	0.238135	7.8901e-76	1.15172e-71
Psmb8	0	0.376704	8.6686e-76	1.26536e-71
Rps26	0	-0.271793	1.7813e-75	2.60016e-71
Rpl38	0	-0.294092	2.21721e-75	3.23646e-71
Cytip	0	0.333223	5.84138e-75	8.52666e-71
Cox17	0	0.361527	9.43413e-75	1.3771e-70
Malat1	0	-0.665623	2.97926e-74	4.34882e-70
Lsp1	0	0.361858	3.19028e-74	4.65686e-70
Itgb7	0	0.450987	5.84163e-74	8.52703e-70
Ifi27l2a	0	0.6269	9.72709e-74	1.41986e-69
Ppib	0	0.382646	1.32219e-73	1.92999e-69
Rac1	0	0.325629	1.98199e-73	2.89312e-69
Stk17b	0	0.361259	6.513e-73	9.50703e-69
Rpl3	0	-0.251974	8.84822e-73	1.29158e-68
Gabarapl2	0	0.393578	1.74207e-72	2.5429e-68
mt-Cytb	0	-0.484063	2.20811e-72	3.22318e-68
Cd3g	0	0.264921	8.14805e-72	1.18937e-67
Ptprcap	0	0.280901	2.13087e-71	3.11043e-67
Ube2d3	0	0.219916	3.88118e-71	5.66536e-67
Rps18	0	-0.275712	1.13194e-70	1.65229e-66
Orai1	0	0.562302	1.51452e-70	2.21075e-66
Tspo	0	0.33852	1.65989e-70	2.42294e-66
Cox5a	0	0.311304	2.12989e-70	3.109e-66
Ccr2	0	0.621282	2.26421e-70	3.30507e-66
Ass1	0	0.543798	2.35178e-70	3.43289e-66
Txn1	0	0.37191	2.23577e-69	3.26355e-65
H1f0	0	0.708137	3.2949e-69	4.80956e-65
Ostf1	0	0.454582	4.54682e-69	6.63699e-65
Eif3f	0	0.208974	2.73073e-68	3.98605e-64
Crem	0	0.439798	3.36318e-68	4.90924e-64
Gzma	0	-1.79214	6.10071e-68	8.90521e-64
Krtcap2	0	0.2914	7.22857e-68	1.05515e-63
Ero1l	0	0.578538	2.15727e-67	3.14897e-63
Cd44	0	0.546513	3.99874e-67	5.83697e-63
Frmd4b	0	0.482657	6.1684e-67	9.00402e-63
Baz1a	0	0.562999	8.40987e-67	1.22759e-62
Map2k3	0	0.591779	8.44874e-67	1.23326e-62
Rps4x	0	-0.283602	8.93877e-67	1.30479e-62
Psmb1	0	0.313228	1.01091e-66	1.47563e-62
Tgfb1	0	0.54349	2.61834e-66	3.82199e-62
Rps15	0	-0.251084	5.16647e-66	7.54149e-62
Slc25a3	0	0.367046	6.34942e-66	9.26825e-62
Plk3	0	0.513568	7.55804e-66	1.10325e-61
Csnk2b	0	0.44646	1.7413e-65	2.54178e-61
2022-09-01	0	0.205376	5.87758e-65	8.57951e-61
Rps7	0	-0.312837	6.31139e-65	9.21273e-61
Cops9	0	0.403916	1.35384e-64	1.97621e-60
Tnfsf11	0	0.54421	1.80826e-64	2.63951e-60
Psmb3	0	0.315328	2.46326e-64	3.59561e-60
Sumo2	0	0.201843	2.69316e-64	3.9312e-60
Gmfg	0	0.348843	2.78164e-64	4.06036e-60
Sem1	0	0.201411	2.81893e-64	4.11479e-60
Ubald2	0	0.474707	3.08483e-64	4.50293e-60
Cdkn1a	0	0.652589	6.35511e-64	9.27655e-60
Arf4	0	0.375616	7.64344e-64	1.11571e-59
Fyb	0	0.347073	9.73884e-64	1.42158e-59
Cotl1	0	0.312487	2.1447e-63	3.13062e-59
Arl6ip1	0	0.271199	5.23408e-63	7.64019e-59
Abhd17c	0	0.485403	8.07599e-63	1.17885e-58
Edf1	0	0.362208	1.19977e-62	1.7513e-58
Arpc5	0	0.444161	2.21845e-62	3.23827e-58
Rps16	0	-0.282628	2.39233e-62	3.49209e-58
Il2ra	0	0.658972	5.01171e-62	7.3156e-58
Supt4a	0	0.205733	7.99948e-62	1.16768e-57
Sh3bgrl	0	0.586671	2.50346e-61	3.6543e-57
Sell	0	-0.919099	2.52919e-61	3.69186e-57
Rps21	0	-0.315031	3.45095e-61	5.03734e-57
Eif1	0	-0.28088	3.92639e-61	5.73135e-57
Acot7	0	0.531325	4.37239e-61	6.38238e-57
Rab4a	0	0.398902	5.57004e-61	8.13059e-57
Tomm20	0	0.204297	1.04685e-60	1.52809e-56
Tmbim6	0	0.320016	1.34199e-60	1.95891e-56
Fam107b	0	0.258913	1.70478e-60	2.48847e-56
Atox1	0	0.351559	3.95111e-60	5.76744e-56
Cd37	0	0.343429	5.20367e-60	7.59579e-56
Slc25a19	0	0.507363	6.92646e-60	1.01105e-55
AA467197	0	0.649658	7.14489e-60	1.04294e-55
Snhg1	0	-0.629832	3.14042e-59	4.58407e-55
Mif4gd	0	0.465023	3.26511e-59	4.76608e-55
Atp5c1	0	0.286265	3.64968e-59	5.32744e-55
Eno1	0	0.361557	3.67316e-59	5.36171e-55
Tuba1b	0	-0.803647	4.18243e-59	6.10509e-55
Ddit4	0	0.562295	5.21215e-59	7.60818e-55
Smdt1	0	0.385949	4.94709e-58	7.22126e-54
Dad1	0	0.2561	6.36632e-58	9.29291e-54
Atp2b1	0	0.431059	6.74373e-58	9.84382e-54
Psme2	0	0.383559	9.90717e-58	1.44615e-53
Cd6	0	0.423687	1.15994e-57	1.69316e-53
Tent5a	0	0.632226	3.26581e-57	4.7671e-53
Dgat1	0	0.562136	4.18671e-57	6.11134e-53
Ppp1r18	0	0.353702	7.42431e-57	1.08373e-52
Zc3h12a	0	0.46986	1.02287e-56	1.49308e-52
Gpx4	0	0.462185	1.37765e-56	2.01095e-52
Gpi1	0	0.31628	1.41195e-56	2.06103e-52
Id2	0	0.477522	2.81812e-56	4.11362e-52
Hmgn2	0	-0.708803	3.73818e-56	5.45662e-52
Rpl29	0	0.254901	3.95889e-56	5.7788e-52
Il7r	0	0.272285	5.33149e-56	7.78237e-52
Nrp1	0	0.450075	6.10985e-56	8.91854e-52
Tnfrsf9	0	0.813287	7.27969e-56	1.06262e-51
Pdcd1lg2	0	0.528722	8.85424e-56	1.29245e-51
Rnasek	0	0.261987	1.45385e-55	2.12219e-51
H2-T23	0	0.217963	2.12723e-55	3.10511e-51
Elovl5	0	0.467219	2.41255e-55	3.52159e-51
Slfn2	0	0.359084	3.77028e-55	5.50348e-51
Ssr4	0	0.346138	5.17133e-55	7.54859e-51
Grap	0	0.456299	7.39724e-55	1.07977e-50
Gnb2	0	0.320013	1.03644e-54	1.51289e-50
Gzmk	0	-0.742823	1.41234e-54	2.0616e-50
Snhg8	0	-0.588363	3.38999e-54	4.94836e-50
Rpl39	0	-0.241205	3.4062e-54	4.97203e-50
Dnajb6	0	0.400503	3.71974e-54	5.4297e-50
Arf1	0	0.300532	7.9226e-54	1.15646e-49
Gm2a	0	0.473332	1.1461e-53	1.67297e-49
Adam8	0	0.514302	1.81111e-53	2.64368e-49
Sla	0	0.47543	2.84361e-53	4.15081e-49
Rpl5	0	-0.264799	3.952e-53	5.76873e-49
Selplg	0	0.256502	4.34769e-53	6.34632e-49
Tnfaip8	0	0.412077	4.50962e-53	6.58269e-49
Emb	0	0.264605	7.09839e-53	1.03615e-48
Got1	0	0.499481	1.48228e-52	2.16368e-48
Zfp36l2	0	0.232018	1.74318e-52	2.54452e-48
Pgk1	0	0.496904	2.12037e-52	3.0951e-48
Ubl3	0	0.452427	2.28596e-52	3.33681e-48
Gnb1	0	0.350489	7.44168e-52	1.08626e-47
Arf6	0	0.283869	1.27212e-51	1.85692e-47
Kdm6b	0	0.39743	1.13159e-50	1.65178e-46
Flt3l	0	0.479266	1.25253e-50	1.82831e-46
Anxa2	0	0.430363	2.5076e-50	3.66035e-46
Fis1	0	0.248088	3.60473e-50	5.26182e-46
Gm8369	0	-0.584214	3.78219e-50	5.52086e-46
Fth1	0	0.306689	8.85057e-50	1.29192e-45
Rab8b	0	0.478514	1.3117e-49	1.91469e-45
Akap13	0	0.252361	1.92494e-49	2.80983e-45
Cldnd1	0	0.511587	1.93319e-49	2.82188e-45
Grb2	0	0.395665	2.48197e-49	3.62294e-45
Rpl9	0	-0.217517	2.78119e-49	4.05971e-45
Npc2	0	-0.22548	2.88676e-49	4.2138e-45
Snu13	0	-0.418598	4.64995e-49	6.78753e-45
Sys1	0	0.332123	5.64912e-49	8.24603e-45
Paxbp1	0	0.362272	5.70933e-49	8.33391e-45
Tmem234	0	0.283202	7.60598e-49	1.11025e-44
Ccl4	0	-1.18076	7.86615e-49	1.14822e-44
Il18r1	0	0.4633	8.83662e-49	1.28988e-44
Hspa1b	0	-0.880451	1.06607e-48	1.55614e-44
Cnn2	0	0.234662	1.13385e-48	1.65508e-44
Taf10	0	0.207638	1.1366e-48	1.6591e-44
Hspe1	0	-0.609671	1.18772e-48	1.73371e-44
Zc3hav1	0	0.260412	1.3127e-48	1.91616e-44
Prr7	0	0.446936	1.5103e-48	2.20459e-44
Ttc39c	0	0.462788	1.67401e-48	2.44356e-44
Rpl21	0	-0.219518	2.43563e-48	3.55528e-44
Sri	0	0.280818	2.52391e-48	3.68416e-44
Ndufv3	0	0.29533	2.60061e-48	3.79612e-44
Gpr132	0	0.32821	4.02756e-48	5.87902e-44
Tmem160	0	0.403604	5.03621e-48	7.35136e-44
Pak2	0	0.238651	5.86631e-48	8.56305e-44
Plaat3	0	0.428976	8.37171e-48	1.22202e-43
Ppp1r15a	0	-0.392416	1.10085e-47	1.60691e-43
Rilpl2	0	0.54112	1.66058e-47	2.42395e-43
1500009L16Rik	0	0.553393	6.04943e-47	8.83036e-43
Rel	0	0.378661	6.3796e-47	9.31231e-43
Fos	0	-0.849116	6.84056e-47	9.98517e-43
Zap70	0	0.40681	7.61128e-47	1.11102e-42
Tspan13	0	0.380374	8.05661e-47	1.17602e-42
Isg20	0	0.470933	2.90285e-46	4.23729e-42
Tmem167	0	0.336431	3.23989e-46	4.72927e-42
Rap1a	0	0.362561	1.38058e-45	2.01523e-41
Atp6v0e	0	0.298734	1.5367e-45	2.24313e-41
Csrnp1	0	0.270026	1.87282e-45	2.73375e-41
Ncl	0	-0.288482	1.9034e-45	2.7784e-41
Birc3	0	0.355943	2.28166e-45	3.33053e-41
Pgls	0	0.300332	3.05132e-45	4.45401e-41
Nabp1	0	0.457292	3.3302e-45	4.8611e-41
Fam110a	0	0.460819	3.62369e-45	5.28951e-41
Rbpj	0	0.416152	5.54439e-45	8.09315e-41
Elf1	0	0.241548	1.5358e-44	2.24181e-40
Aebp2	0	0.387325	1.59674e-44	2.33076e-40
Serpinb9	0	0.652481	1.64257e-44	2.39765e-40
Ttc39b	0	0.416837	2.39573e-44	3.49705e-40
Ppp4c	0	0.229375	2.91757e-44	4.25878e-40
Ccdc12	0	0.320647	3.00862e-44	4.39168e-40
Nfkbib	0	0.408462	3.08919e-44	4.50929e-40
Slc4a7	0	0.337041	5.41382e-44	7.90255e-40
Pstpip1	0	0.370136	7.45002e-44	1.08748e-39
Tecr	0	0.255823	1.46257e-43	2.13491e-39
Glrx	0	0.531837	1.69694e-43	2.47703e-39
Rapgef6	0	-0.570893	1.73114e-43	2.52695e-39
1110008P14Rik	0	0.399594	2.36962e-43	3.45893e-39
Anxa6	0	0.35288	3.89876e-43	5.69101e-39
Bcap31	0	0.375507	5.08122e-43	7.41705e-39
Tra2b	0	-0.408555	7.36734e-43	1.07541e-38
Mapkapk3	0	0.375606	7.48502e-43	1.09259e-38
Sytl3	0	0.41132	7.8655e-43	1.14813e-38
Skil	0	0.317881	7.89673e-43	1.15269e-38
Ndufa13	0	0.200278	9.21475e-43	1.34508e-38
Klrd1	0	-0.74816	9.36905e-43	1.3676e-38
Slc3a2	0	0.376749	1.24053e-42	1.81081e-38
Tmed2	0	0.207042	1.59205e-42	2.32391e-38
Limd2	0	-0.204054	2.15099e-42	3.1398e-38
Degs1	0	0.44167	2.76093e-42	4.03013e-38
Rasgrp1	0	0.354857	3.11449e-42	4.54623e-38
Hspa1a	0	-0.945755	4.6794e-42	6.83052e-38
Ube2s	0	-0.267986	7.62e-42	1.11229e-37
Anxa1	0	0.446687	1.02408e-41	1.49484e-37
Itgb3	0	0.377255	4.5413e-41	6.62893e-37
Gstp1	0	0.241468	4.7407e-41	6.92e-37
Cflar	0	0.32381	5.17199e-41	7.54956e-37
Nr4a3	0	0.448209	7.42776e-41	1.08423e-36
Gm20400	0	-0.398855	8.15227e-41	1.18999e-36
Txk	0	-0.740848	2.68934e-40	3.92564e-36
2022-09-09	0	0.269747	3.25087e-40	4.7453e-36
Sec11c	0	0.357209	3.67704e-40	5.36737e-36
Dok2	0	0.401043	6.37859e-40	9.31083e-36
Hmgn1	0	-0.714999	6.53102e-40	9.53333e-36
D16Ertd472e	0	0.434542	7.19308e-40	1.04997e-35
Calm3	0	0.319036	1.19057e-39	1.73788e-35
Dgka	0	-0.335257	1.22404e-39	1.78673e-35
Stk24	0	0.262585	1.28885e-39	1.88134e-35
Rnf19b	0	0.375386	1.37052e-39	2.00055e-35
Dnaja1	0	0.212163	2.01708e-39	2.94433e-35
Lmna	0	0.485828	2.5222e-39	3.68166e-35
Capns1	0	0.29646	2.92687e-39	4.27235e-35
Cyb5a	0	0.286054	4.92522e-39	7.18934e-35
Il21r	0	0.231337	5.14593e-39	7.51151e-35
Pomp	0	0.259327	8.32781e-39	1.21561e-34
Crlf2	0	0.414491	1.09652e-38	1.60059e-34
Cd274	0	0.348783	1.15892e-38	1.69168e-34
Atp6v0c	0	0.271446	1.42031e-38	2.07322e-34
Rpl36	0	-0.205571	2.26069e-38	3.29993e-34
Prdx2	0	0.374972	3.18263e-38	4.64568e-34
Ppp1r12a	0	0.246672	3.81074e-38	5.56253e-34
Vamp8	0	0.246769	5.5468e-38	8.09666e-34
Map3k8	0	0.529313	6.67245e-38	9.73978e-34
Zyx	0	0.319726	7.02903e-38	1.02603e-33
Scamp3	0	0.353935	1.01455e-37	1.48094e-33
Ier2	0	-0.392996	1.08084e-37	1.57771e-33
Foxp1	0	-0.69726	1.1303e-37	1.64991e-33
Timm13	0	0.267904	1.24175e-37	1.81258e-33
Mtdh	0	0.317183	2.06724e-37	3.01755e-33
Dennd4a	0	0.316514	2.81761e-37	4.11286e-33
Ndufa1	0	0.258313	2.99548e-37	4.3725e-33
Wdr83os	0	0.263162	3.13743e-37	4.5797e-33
Pde4b	0	0.201305	6.21419e-37	9.07085e-33
Rnf125	0	0.2742	8.51949e-37	1.24359e-32
Trir	0	0.277126	1.07061e-36	1.56277e-32
Ccnd2	0	0.237181	1.46888e-36	2.14412e-32
Fli1	0	0.298017	5.69676e-36	8.31557e-32
Morrbid	0	0.435489	7.5418e-36	1.10088e-31
Ctsb	0	0.316404	7.85724e-36	1.14692e-31
Gng2	0	0.397142	8.38645e-36	1.22417e-31
Stx11	0	0.398378	1.25117e-35	1.82634e-31
Dennd5a	0	0.362777	1.33165e-35	1.94381e-31
Dynlrb1	0	0.233148	3.38281e-35	4.93788e-31
Arhgdia	0	0.216815	3.46887e-35	5.06351e-31
Jund	0	-0.323758	5.17882e-35	7.55953e-31
Itpr1	0	0.332207	5.4449e-35	7.94791e-31
A430093F15Rik	0	0.383745	9.97275e-35	1.45572e-30
Gpbp1	0	0.223891	1.02458e-34	1.49559e-30
Ubash3a	0	0.33419	1.42754e-34	2.08378e-30
Isy1	0	0.393209	1.52424e-34	2.22493e-30
Pycard	0	0.279149	1.56986e-34	2.29153e-30
Icam1	0	0.498837	1.82675e-34	2.6665e-30
Klk8	0	0.272364	1.97345e-34	2.88064e-30
Bcl3	0	0.284571	2.1392e-34	3.12259e-30
Suco	0	0.276881	3.28759e-34	4.7989e-30
Pglyrp1	0	0.455728	3.443e-34	5.02574e-30
Vasp	0	0.283125	6.48137e-34	9.46086e-30
S1pr1	0	-0.491855	7.12995e-34	1.04076e-29
Ppp1r11	0	0.374196	8.09398e-34	1.18148e-29
Fermt3	0	0.291014	1.06254e-33	1.55099e-29
Nr3c1	0	0.286332	1.18124e-33	1.72426e-29
Ndufb7	0	0.256208	1.28899e-33	1.88154e-29
Hcls1	0	0.291013	1.47061e-33	2.14664e-29
Nab1	0	0.370124	1.52946e-33	2.23255e-29
Tgif1	0	0.270242	2.08208e-33	3.03922e-29
Fam102a	0	0.226164	2.7129e-33	3.96002e-29
Slc9a3r1	0	0.31642	3.74288e-33	5.46349e-29
Phlda1	0	0.389562	6.30317e-33	9.20074e-29
Hnrnpll	0	0.315529	6.84124e-33	9.98616e-29
Lypla2	0	0.298599	7.72756e-33	1.12799e-28
Arrb2	0	0.357541	8.26681e-33	1.20671e-28
Gng10	0	0.32474	1.09581e-32	1.59955e-28
Mbd2	0	0.223723	1.18088e-32	1.72373e-28
Rgs10	0	-0.305707	1.32072e-32	1.92785e-28
Spcs1	0	0.23518	1.36705e-32	1.99549e-28
Ctsa	0	0.294638	1.57923e-32	2.30521e-28
Aopep	0	0.314712	1.82863e-32	2.66925e-28
Snhg12	0	-0.645467	1.92253e-32	2.80631e-28
Rtf2	0	0.263399	1.98618e-32	2.89922e-28
Ube2v1	0	0.231729	2.08836e-32	3.04837e-28
Ppp1r16b	0	0.298447	3.05512e-32	4.45955e-28
Ybx3	0	0.379326	4.44607e-32	6.48993e-28
1810026B05Rik	0	-0.302404	8.98257e-32	1.31119e-27
Adgre5	0	0.239972	1.02188e-31	1.49163e-27
H2afv	0	-0.326768	1.03743e-31	1.51433e-27
Cope	0	0.258562	1.14537e-31	1.67189e-27
Tmem128	0	0.317939	1.76718e-31	2.57955e-27
Tmem173	0	0.315921	2.32763e-31	3.39764e-27
Ppdpf	0	0.209939	2.73168e-31	3.98743e-27
Arhgap45	0	-0.246049	2.78333e-31	4.06282e-27
Cap1	0	0.247595	3.6391e-31	5.312e-27
Rab4b	0	0.209576	3.85714e-31	5.63026e-27
Sumo1	0	0.215911	3.94668e-31	5.76096e-27
Klf3	0	-0.621906	4.12164e-31	6.01636e-27
Chd7	0	0.295846	5.26951e-31	7.6919e-27
Slc38a2	0	-0.429405	6.09587e-31	8.89815e-27
Gm42418	0	-0.353092	7.90967e-31	1.15457e-26
Nptn	0	0.350283	8.96431e-31	1.30852e-26
Stat3	0	0.209034	1.21342e-30	1.77123e-26
Rgcc	0	-0.793683	1.38141e-30	2.01645e-26
Ablim1	0	-0.28875	1.6036e-30	2.34078e-26
Ncf4	0	0.314084	1.74769e-30	2.55111e-26
Rinl	0	0.200621	1.84235e-30	2.68928e-26
AU020206	0	0.310199	1.91408e-30	2.79399e-26
Tmem179b	0	0.224322	2.80306e-30	4.09163e-26
Nfatc1	0	0.300629	2.83951e-30	4.14483e-26
Kdm2b	0	0.33537	3.7257e-30	5.4384e-26
Tiparp	0	0.279783	4.09255e-30	5.97389e-26
Tpi1	0	0.419482	4.75263e-30	6.93741e-26
Capza2	0	0.215618	7.63261e-30	1.11413e-25
Snx18	0	0.231779	9.34108e-30	1.36352e-25
Ube2l3	0	0.265475	1.17347e-29	1.71291e-25
Spty2d1	0	0.228297	1.58285e-29	2.31049e-25
Gabpb1	0	0.316653	2.01508e-29	2.94141e-25
Serp1	0	0.210315	2.09971e-29	3.06494e-25
B4galt1	0	0.298491	2.48664e-29	3.62975e-25
Esd	0	0.239049	2.54459e-29	3.71434e-25
Ppp2ca	0	0.262315	2.67592e-29	3.90604e-25
Higd1a	0	0.243417	3.61872e-29	5.28225e-25
Pdia3	0	0.202786	4.02309e-29	5.8725e-25
Capza1	0	0.206312	4.48174e-29	6.542e-25
Ech1	0	0.29184	6.6272e-29	9.67373e-25
Rab11a	0	0.314662	8.6021e-29	1.25565e-24
Cd48	0	0.24011	9.31237e-29	1.35933e-24
Nfkbie	0	0.312245	1.02732e-28	1.49957e-24
Ift20	0	0.342701	1.46643e-28	2.14055e-24
Anxa5	0	0.244672	1.60086e-28	2.33677e-24
Psmd8	0	0.214408	1.65888e-28	2.42147e-24
Tmbim4	0	0.261399	1.66861e-28	2.43567e-24
Grina	0	0.276974	1.77104e-28	2.58518e-24
Nop53	0	0.201735	2.04221e-28	2.98102e-24
Sertad1	0	-0.272293	2.05282e-28	2.9965e-24
Mrps21	0	0.266429	2.48884e-28	3.63295e-24
Plp2	0	0.343136	3.00492e-28	4.38628e-24
Zfand6	0	0.251406	3.56517e-28	5.20408e-24
Adipor2	0	0.26503	3.60864e-28	5.26754e-24
Snx20	0	0.265303	4.05327e-28	5.91656e-24
Esyt1	0	0.265888	4.97074e-28	7.2558e-24
Rbfa	0	0.257654	5.98909e-28	8.74227e-24
Rgs2	0	0.252893	6.25607e-28	9.13198e-24
Ubxn4	0	0.248695	6.57367e-28	9.59558e-24
Uqcr11	0	0.217612	6.88119e-28	1.00445e-23
Bloc1s1	0	0.247198	9.40002e-28	1.37212e-23
Cmpk1	0	0.257168	9.56131e-28	1.39567e-23
Cuta	0	0.206383	1.09418e-27	1.59717e-23
Arhgef1	0	-0.285545	1.71657e-27	2.50568e-23
Chmp2a	0	0.245493	2.09013e-27	3.05097e-23
Tap2	0	0.220493	2.17079e-27	3.1687e-23
Saraf	0	-0.431387	2.99562e-27	4.37271e-23
Nfkb2	0	0.303259	3.18473e-27	4.64876e-23
Glmp	0	0.253083	3.25328e-27	4.74881e-23
Itgal	0	0.267473	3.40179e-27	4.9656e-23
Tank	0	0.286293	8.04695e-27	1.17461e-22
P2ry10	0	0.299263	9.58339e-27	1.39889e-22
Birc2	0	0.228029	1.08032e-26	1.57694e-22
Syngr2	0	0.291844	1.10247e-26	1.60927e-22
Ak2	0	0.291911	1.37833e-26	2.01195e-22
Nucb1	0	0.328176	1.43945e-26	2.10117e-22
Nt5c	0	0.24838	1.50137e-26	2.19156e-22
Sit1	0	0.336137	1.64118e-26	2.39564e-22
Cirbp	0	-0.330623	1.65592e-26	2.41714e-22
Serpinb6b	0	0.44806	1.79215e-26	2.61601e-22
Tpm4	0	0.304332	2.54433e-26	3.71396e-22
Sirt2	0	0.244206	3.06531e-26	4.47443e-22
Tmem123	0	0.248871	3.41988e-26	4.99201e-22
Ifng	0	0.354754	4.32492e-26	6.31309e-22
Chd2	0	-0.258422	6.49482e-26	9.48049e-22
Malt1	0	0.221392	7.99852e-26	1.16754e-21
Arap2	0	0.243425	8.67389e-26	1.26613e-21
Tram1	0	0.201961	8.84669e-26	1.29135e-21
Cd69	0	0.211316	1.32202e-25	1.92976e-21
Mapkapk2	0	0.318397	1.48666e-25	2.17008e-21
Glipr2	0	0.313632	1.83744e-25	2.68211e-21
Mrps16	0	0.204346	2.01361e-25	2.93926e-21
Ikzf2	0	0.396152	2.36728e-25	3.45552e-21
Atp1b3	0	-0.204849	5.87369e-25	8.57382e-21
Atp6v0b	0	0.23149	7.07957e-25	1.03341e-20
Sdf2	0	0.246883	1.44162e-24	2.10433e-20
N4bp1	0	0.321678	1.50445e-24	2.19604e-20
Pdcd1	0	0.470641	1.61967e-24	2.36423e-20
B9d2	0	0.304752	1.6475e-24	2.40485e-20
Sdcbp	0	0.205198	1.66403e-24	2.42898e-20
Rwdd1	0	0.250321	2.01464e-24	2.94077e-20
Cib1	0	0.243066	2.84126e-24	4.14738e-20
Apobec3	0	0.309111	3.02258e-24	4.41206e-20
Ctla2a	0	0.374205	3.36856e-24	4.91709e-20
Unc119	0	0.339084	3.41235e-24	4.98101e-20
Isg15	0	0.402714	3.82259e-24	5.57984e-20
Slamf1	0	0.297448	6.81996e-24	9.95509e-20
Actr2	0	0.212476	8.31172e-24	1.21326e-19
Tnip1	0	0.213468	1.37543e-23	2.00771e-19
Psen2	0	0.227184	1.40126e-23	2.04542e-19
Vcpkmt	0	0.316769	1.5395e-23	2.2472e-19
Nfil3	0	0.343626	2.40583e-23	3.51179e-19
Tpst2	0	0.238639	2.60558e-23	3.80337e-19
Zfp36	0	-0.355698	2.86061e-23	4.17564e-19
Ap2s1	0	0.259293	3.03099e-23	4.42434e-19
Tab2	0	0.244553	3.07547e-23	4.48927e-19
Arl5b	0	0.230874	3.20443e-23	4.67751e-19
Tsc22d3	0	-0.382204	4.71714e-23	6.88561e-19
Nek7	0	0.22867	5.20843e-23	7.60275e-19
Pigx	0	0.22313	5.3309e-23	7.78152e-19
Tagap	0	-0.373492	6.30671e-23	9.20591e-19
Lpxn	0	0.283201	6.3797e-23	9.31245e-19
Glul	0	0.215872	6.48626e-23	9.46799e-19
Kxd1	0	0.217828	6.677e-23	9.74641e-19
Litaf	0	0.410164	6.91938e-23	1.01002e-18
Atp2b4	0	0.268014	8.87554e-23	1.29556e-18
Hsph1	0	-0.294921	1.1554e-22	1.68653e-18
Xbp1	0	0.24199	1.59693e-22	2.33104e-18
Mxd4	0	0.201511	1.83406e-22	2.67718e-18
Spn	0	0.241531	1.87494e-22	2.73685e-18
Smad7	0	-0.284067	2.44811e-22	3.5735e-18
Uhrf2	0	0.22278	2.53147e-22	3.69518e-18
Pag1	0	0.240046	2.67604e-22	3.90622e-18
B3gnt2	0	0.201576	2.85975e-22	4.17438e-18
Sft2d1	0	0.260899	3.13868e-22	4.58153e-18
Arl2bp	0	0.203797	3.47857e-22	5.07766e-18
Hcfc1r1	0	0.215876	4.05716e-22	5.92224e-18
Bscl2	0	0.287977	5.2064e-22	7.59978e-18
Pdlim2	0	0.284153	5.44367e-22	7.94612e-18
Cnot6l	0	0.211991	5.48598e-22	8.00788e-18
AI662270	0	0.277887	1.13096e-21	1.65087e-17
Stat4	0	0.258911	1.14319e-21	1.66872e-17
2022-03-02	0	0.235544	1.30298e-21	1.90196e-17
Kif2a	0	0.232853	1.58857e-21	2.31883e-17
Rnh1	0	0.25519	1.69168e-21	2.46934e-17
Ccng1	0	0.205497	1.96749e-21	2.87194e-17
Rps27l	0	0.202342	2.41051e-21	3.51862e-17
Llph	0	-0.226115	3.92432e-21	5.72833e-17
Neurl3	0	0.291295	3.9582e-21	5.77779e-17
Eno1b	0	0.250303	4.00322e-21	5.84351e-17
Capn2	0	0.258124	4.09687e-21	5.9802e-17
Dctn2	0	0.208082	4.76777e-21	6.95951e-17
Myo1g	0	0.264353	6.31593e-21	9.21936e-17
Coro1b	0	0.235449	7.63245e-21	1.11411e-16
Glud1	0	0.200517	7.98196e-21	1.16513e-16
Cst3	0	0.213216	9.99607e-21	1.45913e-16
Isca1	0	0.207993	1.34656e-20	1.96558e-16
Ehd1	0	0.314109	1.38035e-20	2.01489e-16
Aplp2	0	0.228843	1.58826e-20	2.31838e-16
Socs3	0	-0.392342	2.61822e-20	3.82181e-16
Atxn1	0	0.228961	2.99941e-20	4.37824e-16
Ifi213	0	-0.444807	4.12589e-20	6.02256e-16
Gpx1	0	-0.310076	6.40303e-20	9.34651e-16
Taf1d	0	-0.279986	7.66594e-20	1.119e-15
Flna	0	0.223335	1.12414e-19	1.6409e-15
Lars2	0	-0.399646	1.24518e-19	1.81759e-15
Rap1gds1	0	0.212227	1.74858e-19	2.5524e-15
Lime1	0	0.265199	1.94016e-19	2.83205e-15
Eif4a2	0	-0.307573	2.01658e-19	2.9436e-15
mt-Nd5	0	-0.203063	2.09626e-19	3.05991e-15
Pdcd6	0	0.21138	4.21963e-19	6.15939e-15
Nop10	0	-0.296755	4.28181e-19	6.25016e-15
Cmtm7	0	0.287746	5.44208e-19	7.9438e-15
Mvb12a	0	0.232582	6.63837e-19	9.69003e-15
Il18rap	0	0.275294	6.76009e-19	9.8677e-15
Cct6a	0	-0.589668	6.85057e-19	9.99977e-15
Gm21887	0	-0.41262	9.02938e-19	1.31802e-14
Mea1	0	0.214659	9.87596e-19	1.44159e-14
Gm2682	0	-0.493816	1.12724e-18	1.64544e-14
mt-Nd2	0	-0.315003	2.16792e-18	3.16452e-14
Gm46620	0	0.24338	3.24829e-18	4.74153e-14
Lypla1	0	0.239785	5.10666e-18	7.4542e-14
Gstp3	0	0.220091	6.55583e-18	9.56954e-14
Abhd17a	0	0.259306	7.16101e-18	1.04529e-13
Ptpn7	0	0.22352	7.41732e-18	1.08271e-13
Rnf167	0	-0.310888	7.9756e-18	1.1642e-13
Adora2a	0	0.311074	9.3175e-18	1.36008e-13
Txnl4a	0	0.204526	9.81439e-18	1.43261e-13
Gbp4	0	0.228059	1.15381e-17	1.68422e-13
Med11	0	0.23207	1.18797e-17	1.73408e-13
Surf4	0	0.205599	1.48426e-17	2.16658e-13
Ostc	0	0.240993	2.00052e-17	2.92016e-13
Manf	0	0.210225	3.16716e-17	4.62311e-13
Dek	0	-0.270434	3.43239e-17	5.01026e-13
Rab19	0	0.250609	3.44046e-17	5.02204e-13
Zbtb1	0	0.215069	4.67414e-17	6.82284e-13
Aph1a	0	0.200543	5.74554e-17	8.38676e-13
H2afx	0	-0.475506	6.12805e-17	8.94512e-13
Gm26917	0	-0.518335	7.62441e-17	1.11294e-12
Mrpl4	0	0.203493	1.51876e-16	2.21694e-12
Mt1	0	0.557317	4.5159e-16	6.59186e-12
Ebp	0	0.205603	5.0921e-16	7.43295e-12
Tnfrsf1b	0	0.247007	8.56601e-16	1.25038e-11
Socs1	0	-0.213981	1.15293e-15	1.68293e-11
Psmb5	0	0.223096	3.25278e-15	4.74808e-11
Ssh2	0	-0.249956	3.60221e-15	5.25815e-11
Tmem14c	0	0.205669	4.63093e-15	6.75977e-11
Scaf11	0	-0.291736	5.15963e-15	7.53151e-11
Cks2	0	0.277394	5.5282e-15	8.06951e-11
Macf1	0	-0.218847	6.79316e-15	9.91597e-11
Psma4	0	0.20026	6.80337e-15	9.93088e-11
Txnip	0	-0.210837	1.54678e-14	2.25784e-10
mt-Nd3	0	-0.233034	2.35062e-14	3.43121e-10
Bak1	0	0.239487	2.49894e-14	3.6477e-10
Gtf2i	0	-0.34748	9.4397e-14	1.37791e-09
Dph3	0	0.202853	1.55581e-13	2.27102e-09
Dusp2	0	-0.28868	1.64047e-13	2.39459e-09
Fam189b	0	-0.37176	3.32791e-13	4.85775e-09
Phf11b	0	0.206099	3.50071e-13	5.10998e-09
Cdkn2d	0	-0.260574	4.22281e-13	6.16404e-09
Smc4	0	-0.404245	4.27772e-13	6.24419e-09
Hist1h1e	0	-0.250012	5.95417e-13	8.69131e-09
Fam89b	0	0.219321	1.32718e-12	1.93728e-08
Ugcg	0	-0.409027	1.50726e-12	2.20014e-08
1110038B12Rik	0	-0.26054	1.83392e-12	2.67698e-08
Gadd45g	0	0.277905	2.06031e-12	3.00744e-08
Tuba1a	0	-0.251395	2.33947e-12	3.41492e-08
Imp3	0	-0.226394	2.89004e-12	4.21859e-08
Mtch1	0	0.209519	3.47936e-12	5.07882e-08
Mrpl23	0	-0.276781	6.18572e-12	9.02929e-08
Tubb4b	0	-0.246849	7.71659e-12	1.12639e-07
Akt1	0	0.222255	9.21479e-12	1.34508e-07
Klrc1	0	-0.406229	1.10547e-11	1.61365e-07
Epb41l4aos	0	-0.241996	1.56856e-11	2.28963e-07
Acp5	0	-0.271325	1.90322e-11	2.77813e-07
Prkch	0	-0.202618	1.95223e-11	2.84967e-07
Rhoh	0	-0.238967	2.01523e-11	2.94163e-07
Prpf4b	0	-0.221438	3.2297e-11	4.7144e-07
Ctsw	0	-0.202964	8.73186e-11	1.27459e-06
Snhg15	0	0.325262	1.69206e-10	2.4699e-06
Fbl	0	-0.257881	1.87155e-10	2.7319e-06
Psip1	0	-0.215907	2.07902e-10	3.03475e-06
Klrk1	0	-0.33338	6.08952e-10	8.88887e-06
Itga4	0	-0.362986	7.73611e-10	1.12924e-05
Evl	0	-0.293996	1.86639e-09	2.72437e-05
Nucks1	0	-0.273359	4.04813e-09	5.90905e-05
Fasl	0	0.203556	6.56143e-09	9.57771e-05
Impdh2	0	-0.318006	1.40608e-08	0.000205245
Hypk	0	-0.214822	1.65209e-08	0.000241155
Ubac2	0	-0.320554	4.87926e-08	0.000712226
Polr2a	0	-0.249083	8.58339e-08	0.00125292
Cblb	0	-0.253692	1.10118e-07	0.00160739
Lsm3	0	-0.276324	4.6768e-06	0.0682673
Pde3b	0	-0.280483	5.21219e-06	0.0760824
Dnajc9	0	-0.27501	8.20519e-06	0.119771
Cenpa	0	-0.271177	1.54342e-05	0.225293
Anapc5	0	-0.219872	2.79308e-05	0.407706
Hist1h1c	0	-0.24729	8.30519e-05	1
Plac8	0	0.23609	0.000119066	1
Tmpo	0	-0.212385	0.000190512	1
Ccl5	1	3.11607	0	0
Gzma	1	2.87841	0	0
Ccl4	1	2.48408	0	0
Ly6c2	1	2.20668	0	0
Nkg7	1	1.82768	0	0
Klrd1	1	1.7354	0	0
Klrc1	1	1.71501	0	0
Gzmb	1	1.61522	0	0
Gzmk	1	1.60356	0	0
Cd8b1	1	1.52739	0	0
Ctsw	1	1.17334	0	0
AW112010	1	1.13278	0	0
S100a6	1	1.03364	0	0
Ctla2a	1	1.12265	3.29627e-290	4.81157e-286
Rps29	1	-0.812884	1.46793e-270	2.14273e-266
Lgals1	1	0.670117	7.94556e-266	1.15981e-261
Ms4a4b	1	0.999219	2.03954e-258	2.97712e-254
Cd8a	1	1.25967	1.79341e-256	2.61784e-252
Tmsb4x	1	0.548694	1.48773e-223	2.17164e-219
Cd52	1	0.622371	1.53708e-206	2.24368e-202
Actb	1	0.531581	1.05711e-201	1.54307e-197
Lgals3	1	1.22038	3.47694e-197	5.07528e-193
Pfn1	1	0.511666	7.37061e-196	1.07589e-191
Klrk1	1	1.13721	1.54051e-194	2.24868e-190
Hopx	1	0.843766	5.41109e-193	7.89856e-189
Rps19	1	-0.577158	1.01829e-189	1.48639e-185
Junb	1	-1.0829	1.0798e-184	1.57618e-180
Wdr95	1	1.01477	1.10034e-178	1.60617e-174
Hcst	1	0.629907	1.07058e-173	1.56273e-169
Plac8	1	1.14262	3.70123e-171	5.40269e-167
Crip1	1	0.227031	1.74594e-169	2.54854e-165
Ptma	1	-0.701407	2.61268e-166	3.81373e-162
Dusp2	1	0.965679	6.96018e-166	1.01598e-161
S100a10	1	0.517372	1.15798e-164	1.6903e-160
S100a4	1	0.695762	3.38861e-163	4.94636e-159
Sh2d2a	1	0.848559	3.68085e-157	5.37293e-153
Rps27	1	-0.58686	3.3705e-146	4.91992e-142
Rps28	1	-0.526759	9.31725e-145	1.36004e-140
Rac2	1	0.494402	2.48467e-142	3.62687e-138
Slamf7	1	0.889834	1.42686e-141	2.08279e-137
Rps20	1	-0.507673	7.03293e-140	1.0266e-135
S100a11	1	0.452076	5.18439e-136	7.56766e-132
Epsti1	1	0.832516	2.72682e-135	3.98034e-131
Cd40lg	1	-1.58741	1.17168e-134	1.7103e-130
Dnajc15	1	0.789125	5.69131e-134	8.3076e-130
Ifng	1	0.815712	1.88874e-133	2.75699e-129
Thy1	1	0.572372	2.44455e-133	3.56831e-129
Ctla2b	1	0.914733	1.85513e-131	2.70793e-127
Jund	1	-0.855746	2.561e-129	3.73829e-125
Gm11808	1	-0.600391	5.55773e-128	8.11262e-124
Ccr5	1	0.890999	7.45678e-127	1.08847e-122
Anxa2	1	0.792947	3.38395e-125	4.93955e-121
Hmgb2	1	-0.347679	3.67636e-125	5.36639e-121
Coro1a	1	0.498694	9.984e-125	1.45737e-120
Tnfrsf4	1	-1.66264	1.57575e-123	2.30013e-119
Ccr7	1	-1.86362	8.50877e-122	1.24203e-117
Ctsd	1	0.769879	1.66633e-120	2.43234e-116
Actg1	1	0.404114	1.17588e-119	1.71643e-115
Cyba	1	0.628178	3.32078e-118	4.84734e-114
Zyx	1	0.754086	5.27788e-118	7.70412e-114
Rps24	1	-0.47672	5.60768e-118	8.18553e-114
Laptm5	1	0.527173	1.27736e-116	1.86456e-112
Ptprcap	1	0.629286	1.8881e-116	2.75606e-112
Sh3bgrl3	1	0.274888	4.50913e-116	6.58198e-112
Cfl1	1	0.398209	5.67725e-114	8.28708e-110
Cox8a	1	0.382287	2.59383e-113	3.78622e-109
Myl6	1	0.392145	9.97156e-113	1.45555e-108
Vim	1	0.403767	4.9473e-112	7.22157e-108
Gimap4	1	0.754849	1.10603e-110	1.61448e-106
Rpl12	1	-0.480872	4.36898e-109	6.3774e-105
Selplg	1	0.59737	5.06214e-109	7.38921e-105
Efhd2	1	0.78944	9.43017e-109	1.37652e-104
Rbm3	1	0.351323	6.3382e-107	9.25188e-103
Clic1	1	0.430834	5.61332e-106	8.19376e-102
Ccl3	1	1.1408	5.26517e-104	7.68557e-100
Pglyrp1	1	0.752988	3.46428e-103	5.0568e-99
Lsp1	1	0.53813	2.28847e-99	3.34048e-95
Sec61b	1	0.409485	2.61067e-98	3.81079e-94
Arhgdib	1	0.429726	4.52135e-98	6.59981e-94
Cox6b1	1	0.494328	8.80317e-98	1.285e-93
H2afz	1	-0.288745	2.80379e-97	4.09269e-93
Hmgb1	1	-0.280783	3.69973e-96	5.4005e-92
Rpl36a	1	-0.397368	2.22449e-95	3.24709e-91
Cd3d	1	0.461233	2.93947e-95	4.29075e-91
Abracl	1	0.670918	4.22513e-95	6.16743e-91
Itgax	1	0.571884	5.36863e-95	7.83659e-91
Atp5l	1	0.292868	7.33774e-95	1.07109e-90
Bhlhe40	1	0.242769	1.42241e-94	2.07629e-90
Ptpn18	1	0.339268	1.78784e-94	2.60971e-90
Gapdh	1	0.21473	3.37992e-94	4.93367e-90
Cox5b	1	0.374278	1.03062e-93	1.5044e-89
Ms4a6b	1	0.466424	2.90274e-93	4.23713e-89
Cxcr3	1	0.696722	3.01936e-92	4.40736e-88
Myl12a	1	0.374411	6.50727e-92	9.49867e-88
Atp5h	1	0.392084	2.96752e-91	4.33168e-87
Zfp36l2	1	0.396994	3.1563e-91	4.60725e-87
Cd160	1	0.740276	1.16359e-90	1.6985e-86
Klf2	1	-1.23693	2.29311e-90	3.34725e-86
Rplp1	1	-0.396931	4.16386e-90	6.07799e-86
Cox6c	1	0.289059	4.3881e-89	6.40531e-85
Ptms	1	0.734475	8.36533e-89	1.22109e-84
Tmem64	1	-1.24878	3.8607e-88	5.63546e-84
Lef1	1	-1.13145	3.62216e-87	5.28727e-83
Atp5e	1	0.291903	4.12832e-87	6.02611e-83
Jaml	1	0.68137	6.30439e-87	9.20251e-83
Igfbp4	1	-1.58788	1.3437e-86	1.9614e-82
Gimap7	1	0.722527	3.24726e-86	4.74002e-82
Gimap3	1	0.363804	7.96769e-86	1.16304e-81
Gimap5	1	0.430075	8.88044e-86	1.29628e-81
Cd3e	1	0.298936	3.31392e-84	4.83733e-80
B2m	1	0.302161	1.58661e-83	2.31597e-79
Lcp1	1	0.452898	5.43783e-83	7.93761e-79
Cnn2	1	0.454843	1.15721e-82	1.68918e-78
Rgs1	1	0.378733	8.65745e-82	1.26373e-77
Armc7	1	0.684876	1.25041e-81	1.82522e-77
Cox4i1	1	0.269691	2.13787e-81	3.12065e-77
Actr3	1	0.400848	7.19719e-81	1.05057e-76
Ndufa13	1	0.448442	9.98035e-81	1.45683e-76
Serpinb6b	1	0.754871	3.47742e-80	5.076e-76
Fos	1	-1.37445	4.63008e-80	6.75852e-76
Dnajb1	1	-1.09085	4.83391e-80	7.05605e-76
Arpc1b	1	0.477844	5.94378e-79	8.67613e-75
Arpc2	1	0.311534	4.37875e-78	6.39166e-74
Clec2d	1	0.457063	1.01619e-77	1.48333e-73
Atp5d	1	0.265993	2.11481e-77	3.08699e-73
Cst7	1	0.700614	5.70607e-77	8.32916e-73
Capzb	1	0.408895	9.86577e-77	1.44011e-72
Psme1	1	0.355657	1.51502e-76	2.21148e-72
Cd3g	1	0.257512	3.23018e-76	4.7151e-72
Tpt1	1	-0.359151	4.35082e-76	6.35089e-72
Rpl27	1	0.249806	9.15528e-76	1.3364e-71
Serf2	1	0.207249	1.40835e-75	2.05577e-71
Sec61g	1	0.224784	1.81866e-75	2.65469e-71
Dennd4a	1	0.495256	1.84662e-75	2.69551e-71
Gnas	1	0.364061	2.71597e-75	3.9645e-71
Rps21	1	-0.355512	3.27668e-75	4.78297e-71
Hspa1b	1	-1.12621	6.02336e-75	8.79231e-71
Eif1	1	-0.398697	3.69546e-74	5.39427e-70
Hsp90ab1	1	-0.289222	9.57769e-74	1.39806e-69
Calm1	1	0.266201	4.10707e-73	5.99509e-69
Ddx5	1	-0.463024	4.17263e-73	6.09079e-69
Ubl5	1	0.269178	9.42576e-73	1.37588e-68
Ucp2	1	0.255185	1.28766e-72	1.8796e-68
Rpl37a	1	-0.288808	2.40324e-72	3.508e-68
Gstp3	1	0.618612	1.28025e-71	1.86878e-67
Gramd3	1	0.370736	1.84253e-71	2.68954e-67
Btf3	1	0.233585	2.28424e-71	3.33431e-67
Dusp10	1	-1.20242	2.83669e-71	4.14071e-67
Tcf7	1	-1.10672	2.90191e-71	4.23592e-67
Fasl	1	0.569803	3.55299e-71	5.1863e-67
Gimap6	1	-0.494201	3.55622e-71	5.19101e-67
Cdc42	1	0.314468	6.42512e-71	9.37875e-67
Cd4	1	-0.893017	1.24537e-70	1.81786e-66
Sp100	1	0.530306	1.52559e-70	2.22691e-66
Supt4a	1	0.392141	1.62212e-70	2.36781e-66
Rpl14	1	-0.21122	1.76074e-70	2.57015e-66
Uba52	1	-0.337578	4.61461e-70	6.73595e-66
Il2rb	1	0.514503	8.29882e-70	1.21138e-65
Ifitm1	1	1.27725	1.02529e-69	1.49661e-65
Rps9	1	-0.254322	4.62918e-69	6.75721e-65
Ptprc	1	0.229281	1.00214e-68	1.46282e-64
Sub1	1	0.316669	2.20621e-68	3.2204e-64
Cox5a	1	0.367412	2.95539e-68	4.31399e-64
Rpl13a	1	0.260528	1.09292e-67	1.59533e-63
Fxyd5	1	0.267794	2.80376e-67	4.09265e-63
Clta	1	0.38533	3.47853e-67	5.0776e-63
Itga4	1	0.575113	4.88368e-67	7.12871e-63
Rpl7a	1	0.258166	1.40231e-66	2.04696e-62
Malat1	1	-0.66075	1.74233e-66	2.54327e-62
Plek	1	0.491951	3.59713e-66	5.25073e-62
Shisa5	1	0.220086	4.27023e-66	6.23326e-62
Psmb8	1	0.343461	6.04707e-66	8.82691e-62
Ppp1ca	1	0.370799	6.30726e-66	9.2067e-62
Mt1	1	0.597728	2.17506e-65	3.17493e-61
Ostf1	1	0.410299	6.80124e-65	9.92777e-61
Ccr2	1	0.572816	3.26858e-64	4.77115e-60
Xist	1	-0.263082	3.71389e-64	5.42117e-60
Polr1d	1	0.297734	4.46077e-64	6.51139e-60
S100a13	1	0.358579	4.49047e-64	6.55473e-60
Pycard	1	0.608417	5.31302e-64	7.75541e-60
Rgcc	1	-1.28355	9.57085e-64	1.39706e-59
Rps27a	1	-0.290542	1.40653e-63	2.05311e-59
Cd48	1	0.549085	4.57684e-63	6.68082e-59
Tubb5	1	-0.653324	5.02531e-63	7.33544e-59
Id2	1	0.562355	8.72941e-63	1.27423e-58
Ccdc12	1	0.463965	1.3184e-62	1.92446e-58
Fth1	1	-0.306066	1.85899e-62	2.71357e-58
Serpinb9	1	0.651535	3.89502e-62	5.68557e-58
Psmb3	1	0.439966	2.12121e-61	3.09633e-57
Arpc4	1	0.442664	2.29392e-61	3.34843e-57
Rpl21	1	-0.285992	2.81418e-61	4.10786e-57
Tigit	1	0.528613	4.89222e-61	7.14118e-57
Ppp1r15a	1	-0.772496	5.2333e-61	7.63905e-57
Prelid1	1	0.446587	8.3477e-61	1.21851e-56
Lck	1	0.323839	3.63286e-60	5.30288e-56
Cox17	1	0.433523	8.18085e-60	1.19416e-55
mt-Cytb	1	-0.453968	3.23415e-59	4.72089e-55
Arpc5	1	0.457465	1.12547e-58	1.64285e-54
Cd47	1	0.303728	1.48173e-58	2.16289e-54
Mrps16	1	0.448766	2.80242e-58	4.09069e-54
Rps3a1	1	-0.258852	4.16652e-58	6.08187e-54
Sumo2	1	0.205565	6.6488e-58	9.70526e-54
Gng2	1	0.508862	1.14148e-57	1.66622e-53
Slc25a5	1	0.343702	2.85555e-57	4.16825e-53
2022-09-01	1	0.252849	6.69267e-57	9.76929e-53
Txn1	1	0.394734	9.61588e-56	1.40363e-51
Psmb10	1	0.511582	5.74575e-55	8.38707e-51
Aldoa	1	0.225141	7.00631e-55	1.02271e-50
Hspa1a	1	-1.12329	8.75085e-55	1.27736e-50
Rpl35a	1	-0.281211	9.00149e-55	1.31395e-50
Tspo	1	0.262575	9.16178e-55	1.33735e-50
Ahnak	1	0.329385	2.47132e-54	3.60738e-50
Atox1	1	0.393101	1.04517e-53	1.52563e-49
H3f3b	1	-0.223001	1.99837e-53	2.91703e-49
Gabarapl2	1	0.356905	4.82368e-53	7.04113e-49
Atp5c1	1	0.339025	5.01427e-53	7.31932e-49
Eif3k	1	0.243619	1.69821e-52	2.47888e-48
Jun	1	-0.95231	2.44393e-52	3.5674e-48
Rps8	1	-0.253052	2.57686e-52	3.76144e-48
Rpl8	1	-0.245997	4.60188e-52	6.71736e-48
Il18rap	1	0.504885	1.05235e-51	1.53611e-47
Serpina3g	1	0.628287	2.62891e-51	3.83742e-47
Tnfaip3	1	-0.369678	2.87982e-51	4.20367e-47
Cxcr6	1	0.462036	2.9348e-51	4.28393e-47
Cotl1	1	0.394751	9.38056e-51	1.36928e-46
Odc1	1	-0.956655	1.20295e-50	1.75594e-46
Lcn4	1	0.467026	1.52174e-50	2.22129e-46
Ppp1r18	1	0.317243	5.78609e-50	8.44595e-46
Scand1	1	0.2147	9.23292e-50	1.34773e-45
Zfp36	1	-0.725868	9.82571e-50	1.43426e-45
Tma7	1	0.227393	1.54769e-49	2.25916e-45
Zfp36l1	1	-0.731233	1.57034e-49	2.29222e-45
Ppib	1	0.278589	2.28688e-49	3.33816e-45
Gmfg	1	0.236636	1.42908e-48	2.08602e-44
Vps37b	1	-0.536952	1.7395e-48	2.53915e-44
Rps7	1	-0.217396	2.47818e-48	3.6174e-44
Sh2d1a	1	0.474548	2.67148e-48	3.89956e-44
Zgpat	1	0.449756	4.53477e-48	6.6194e-44
Vasp	1	0.404549	5.0877e-48	7.42652e-44
Rpl35	1	-0.235613	5.30653e-48	7.74594e-44
Lamtor4	1	0.495202	1.38109e-47	2.01598e-43
Gm20400	1	-0.967289	2.3601e-47	3.44504e-43
Arl6ip5	1	0.225334	2.59284e-47	3.78477e-43
Reep5	1	0.336875	3.48629e-47	5.08894e-43
Csnk2b	1	0.378595	7.75311e-47	1.13172e-42
Cuta	1	0.386319	1.63374e-46	2.38477e-42
Rplp2	1	-0.216508	2.57751e-46	3.7624e-42
Tbc1d10c	1	0.37664	6.06422e-46	8.85194e-42
Tuba1b	1	-0.765245	7.64161e-46	1.11545e-41
Rps16	1	-0.239654	9.35724e-46	1.36588e-41
Atp6v1f	1	0.229047	9.80713e-46	1.43155e-41
Ugcg	1	0.306736	3.2813e-45	4.78972e-41
Hspe1	1	-0.406949	9.49369e-45	1.38579e-40
Lpxn	1	0.470604	1.45681e-44	2.12651e-40
Nfkbia	1	-0.356572	3.21723e-44	4.69619e-40
Ncl	1	-0.262452	1.85284e-43	2.70459e-39
Nedd8	1	0.325081	4.11451e-43	6.00594e-39
Anxa6	1	0.408053	4.95742e-43	7.23635e-39
Fyn	1	0.346491	7.32737e-43	1.06958e-38
Itgal	1	0.435426	1.12175e-42	1.63742e-38
S1pr1	1	-0.741964	2.88233e-42	4.20734e-38
Rpl13	1	-0.229158	2.89382e-42	4.22411e-38
Runx3	1	0.342447	3.00663e-42	4.38878e-38
Ndufb11	1	0.212991	4.0081e-42	5.85063e-38
Uqcrq	1	0.226696	6.10748e-42	8.91509e-38
Ube2i	1	0.238103	7.14563e-42	1.04305e-37
Lax1	1	0.408852	8.11616e-42	1.18472e-37
Cd226	1	0.465953	1.16765e-41	1.70442e-37
Ndufa4	1	0.251331	3.15675e-41	4.60791e-37
H2afy	1	0.29208	4.79164e-41	6.99436e-37
Itgb2	1	0.364055	5.07411e-41	7.40668e-37
Cnbp	1	-0.402087	5.19954e-41	7.58978e-37
Rnf166	1	0.278838	7.19978e-41	1.05095e-36
Ubb	1	-0.354399	8.4483e-41	1.2332e-36
Ppp1r12a	1	0.220069	8.64117e-41	1.26135e-36
mt-Nd4l	1	-0.337808	1.07125e-40	1.56371e-36
Xcl1	1	0.595583	1.77056e-40	2.58449e-36
Rnf138	1	0.238881	4.80084e-40	7.00778e-36
Ubc	1	-0.25679	6.20428e-40	9.05639e-36
Rps4x	1	-0.219244	1.09842e-39	1.60336e-35
Cox7b	1	0.221471	2.46862e-39	3.60344e-35
Grina	1	0.355946	2.52485e-39	3.68553e-35
Tmem160	1	0.375694	2.64649e-39	3.86309e-35
Tsc22d3	1	-0.256533	4.03575e-39	5.89099e-35
Tmem234	1	0.252512	5.39084e-39	7.86901e-35
Gpi1	1	0.20419	7.16396e-39	1.04572e-34
Lime1	1	0.410042	1.2739e-38	1.85951e-34
Borcs8	1	0.389399	1.83148e-38	2.67341e-34
Ndufb7	1	0.3263	2.1861e-38	3.19105e-34
Ndufv3	1	0.290386	2.54337e-38	3.71256e-34
Jpt1	1	0.310127	2.69827e-38	3.93866e-34
Aopep	1	0.441508	9.57961e-38	1.39834e-33
Rnasek	1	0.241144	1.06556e-37	1.55539e-33
Psmb9	1	0.341862	1.22636e-37	1.79012e-33
Satb1	1	-0.610582	1.45591e-37	2.12519e-33
Bcl2l11	1	0.369727	3.45196e-37	5.03882e-33
Grap	1	0.32409	3.46633e-37	5.05981e-33
Gnb2	1	0.219615	4.73063e-37	6.90529e-33
Tra2b	1	-0.299026	5.69645e-37	8.3151e-33
Rgs10	1	-0.725762	8.05955e-37	1.17645e-32
Smap1	1	0.364981	8.58604e-37	1.2533e-32
Pnrc1	1	-0.346785	8.66675e-37	1.26508e-32
Pdcd1	1	0.464778	1.03458e-36	1.51018e-32
Rsrp1	1	0.247038	1.09569e-36	1.59938e-32
Ets1	1	-0.362591	1.49258e-36	2.17872e-32
Litaf	1	0.455754	1.50987e-36	2.20396e-32
Prkch	1	0.214902	2.18228e-36	3.18548e-32
Prr13	1	0.317904	2.80088e-36	4.08844e-32
Rapgef6	1	-0.564655	3.19644e-36	4.66584e-32
Maf	1	-0.747592	3.88054e-36	5.66442e-32
B4galnt1	1	0.266103	5.12939e-36	7.48737e-32
H2-Q7	1	0.2808	5.33843e-36	7.7925e-32
Ier2	1	-0.502282	6.35827e-36	9.28117e-32
Dusp1	1	-0.594297	6.78842e-36	9.90906e-32
Ptpn22	1	0.323561	4.00412e-35	5.84482e-31
Cd27	1	0.271601	4.11359e-35	6.00461e-31
Psmb1	1	0.216662	5.29535e-35	7.72963e-31
Nr4a2	1	0.490774	6.23689e-35	9.10398e-31
Trmt112	1	0.221092	3.13538e-34	4.57671e-30
Gm17018	1	0.377971	3.47009e-34	5.0653e-30
Hif1a	1	-0.428468	4.35195e-34	6.35254e-30
Mrpl4	1	0.401616	5.2008e-34	7.5916e-30
Fam204a	1	0.371579	8.54402e-34	1.24717e-29
Atp5f1	1	0.265373	1.09577e-33	1.5995e-29
Bloc1s1	1	0.299841	1.24228e-33	1.81336e-29
Pstpip1	1	0.331464	1.58802e-33	2.31803e-29
Hmgn2	1	-0.484635	3.60682e-33	5.26488e-29
Glrx	1	0.387006	4.38397e-33	6.39928e-29
Edf1	1	0.245835	5.65111e-33	8.24892e-29
Ndufb10	1	0.298086	8.07951e-33	1.17937e-28
Prdx5	1	0.243558	8.65084e-33	1.26276e-28
Capza1	1	0.346906	8.81076e-33	1.28611e-28
Cd164	1	0.248298	1.57418e-32	2.29783e-28
Ybx3	1	0.419326	1.93766e-32	2.8284e-28
Cd7	1	0.344541	2.01414e-32	2.94003e-28
Arrb2	1	0.296031	2.22025e-32	3.2409e-28
Rgs3	1	0.394747	2.75069e-32	4.01518e-28
Zdhhc18	1	0.236523	2.78322e-32	4.06267e-28
Btg1	1	-0.311449	3.49141e-32	5.09641e-28
Ikzf3	1	0.302325	3.51385e-32	5.12917e-28
Prdx6	1	-0.261069	4.5518e-32	6.64426e-28
Vps28	1	0.215496	5.06488e-32	7.39321e-28
Atp8b4	1	0.295414	1.01749e-31	1.48523e-27
Clk1	1	-0.210517	2.36147e-31	3.44704e-27
Rinl	1	0.314716	2.83935e-31	4.1446e-27
Smdt1	1	0.213932	3.15752e-31	4.60903e-27
Ndufb9	1	0.321406	3.23398e-31	4.72064e-27
Mettl23	1	0.261013	3.24499e-31	4.73671e-27
Higd2a	1	0.237798	4.14453e-31	6.04977e-27
Ndufa1	1	0.308306	4.27835e-31	6.24511e-27
Fgl2	1	0.359013	4.73941e-31	6.91812e-27
Ech1	1	0.352884	5.36627e-31	7.83314e-27
Cap1	1	0.350583	5.44685e-31	7.95077e-27
Mrpl58	1	0.280267	1.21215e-30	1.76937e-26
Egr1	1	-0.343542	1.22325e-30	1.78557e-26
Arhgap9	1	0.279961	1.7062e-30	2.49054e-26
Otulin	1	0.237031	2.50104e-30	3.65077e-26
Srsf5	1	-0.293204	2.70164e-30	3.94359e-26
Dnaja1	1	-0.249383	2.85297e-30	4.16448e-26
Med10	1	0.328097	2.93061e-30	4.27781e-26
Rilpl2	1	0.349111	3.01534e-30	4.4015e-26
Gm29243	1	0.336619	3.8596e-30	5.63386e-26
Hsp90aa1	1	-0.288917	5.08366e-30	7.42062e-26
Mcl1	1	-0.261854	5.6458e-30	8.24117e-26
H2-Q6	1	0.289904	5.68529e-30	8.29882e-26
Pomp	1	0.246693	8.03953e-30	1.17353e-25
Klf6	1	-0.30313	1.04222e-29	1.52132e-25
Il7r	1	-0.589335	1.0442e-29	1.52422e-25
Tecr	1	0.313563	1.37126e-29	2.00163e-25
Lfng	1	0.249271	1.56084e-29	2.27836e-25
Tomm22	1	0.282338	1.65583e-29	2.41701e-25
Psma2	1	0.246153	2.17719e-29	3.17804e-25
Gbp7	1	0.327311	2.186e-29	3.19091e-25
Nr4a1	1	-0.729189	2.2603e-29	3.29936e-25
1810058I24Rik	1	0.220855	2.56767e-29	3.74802e-25
Snhg8	1	-0.285165	2.75861e-29	4.02674e-25
Crot	1	0.306092	2.76649e-29	4.03825e-25
Snhg1	1	-0.309	2.99754e-29	4.3755e-25
Ube2s	1	-0.32947	3.46787e-29	5.06205e-25
S1pr4	1	0.286176	5.96687e-29	8.70985e-25
Arpc5l	1	0.294136	6.43043e-29	9.3865e-25
Snu13	1	-0.314815	8.31572e-29	1.21385e-24
Gm19585	1	0.376062	9.60939e-29	1.40268e-24
Gm42418	1	-0.259478	9.65783e-29	1.40975e-24
Higd1a	1	0.229204	1.21584e-28	1.77476e-24
Gna13	1	-0.299237	1.26751e-28	1.85019e-24
Cdc42se1	1	0.215013	3.29655e-28	4.81198e-24
Cytip	1	-0.273179	5.06719e-28	7.39658e-24
Tbx21	1	0.379429	6.66128e-28	9.72347e-24
Pfkp	1	0.368484	8.23122e-28	1.20151e-23
Ppp3cc	1	0.283405	1.0465e-27	1.52758e-23
Gpr171	1	0.245032	1.14485e-27	1.67113e-23
Ifrd1	1	-0.488827	1.20394e-27	1.7574e-23
Bscl2	1	0.313584	1.50153e-27	2.19178e-23
Itk	1	-0.328404	1.8337e-27	2.67665e-23
Casp3	1	0.365318	1.8602e-27	2.71533e-23
1110008P14Rik	1	0.274454	1.95491e-27	2.85358e-23
Ndufa11	1	0.294665	2.40974e-27	3.5175e-23
4930453N24Rik	1	0.288527	5.57849e-27	8.14292e-23
Ap2s1	1	0.313041	6.10717e-27	8.91463e-23
Gpr18	1	0.236414	7.75962e-27	1.13267e-22
Gpx1	1	-0.355691	1.08175e-26	1.57903e-22
Sp110	1	0.360158	1.21544e-26	1.77417e-22
Tspan13	1	-0.624534	1.80431e-26	2.63375e-22
Znrf2	1	0.24726	1.92284e-26	2.80676e-22
Glipr2	1	0.31706	1.92766e-26	2.81381e-22
Gnptg	1	0.332613	2.03052e-26	2.96395e-22
Mndal	1	0.281039	2.58017e-26	3.76628e-22
Fam49b	1	0.246815	2.69182e-26	3.92926e-22
Rabac1	1	-0.425597	3.3337e-26	4.8662e-22
Foxp1	1	-0.342762	5.95088e-26	8.6865e-22
Pld3	1	0.322171	7.52861e-26	1.09895e-21
Lgals9	1	0.271148	9.12976e-26	1.33267e-21
Tmem167	1	0.267274	9.28159e-26	1.35483e-21
Uqcr11	1	0.248209	2.41981e-25	3.5322e-21
Stat4	1	0.218443	3.21938e-25	4.69933e-21
Wipf1	1	0.331848	3.37279e-25	4.92326e-21
Apbb1ip	1	0.229254	3.83781e-25	5.60205e-21
Irf1	1	-0.203849	5.09902e-25	7.44304e-21
Plaat3	1	0.300161	5.2263e-25	7.62883e-21
Sys1	1	0.224569	5.90082e-25	8.61343e-21
Anp32a	1	-0.336596	6.92409e-25	1.01071e-20
Arhgef1	1	-0.212701	1.2683e-24	1.85134e-20
Pcbp1	1	-0.201283	1.77793e-24	2.59524e-20
Tmem256	1	0.356611	2.13156e-24	3.11144e-20
Coro1b	1	0.320338	5.6728e-24	8.28059e-20
Tmem14c	1	0.2909	6.76397e-24	9.87337e-20
Slc38a2	1	-0.381624	6.98494e-24	1.01959e-19
Padi2	1	0.312358	7.29459e-24	1.06479e-19
Taldo1	1	0.25822	8.65784e-24	1.26378e-19
Pde7a	1	0.219423	1.14821e-23	1.67605e-19
Ass1	1	-0.566303	1.18918e-23	1.73585e-19
Smap2	1	0.201399	2.00127e-23	2.92126e-19
Gadd45b	1	-0.451825	2.1655e-23	3.16098e-19
Il18r1	1	0.215246	3.08437e-23	4.50226e-19
Copz1	1	0.311808	3.09801e-23	4.52217e-19
Mrps36	1	0.316956	3.67174e-23	5.35963e-19
Kxd1	1	0.247967	4.01694e-23	5.86353e-19
Klf3	1	-0.382005	4.33627e-23	6.32965e-19
Irf2bp2	1	-0.604572	6.33896e-23	9.25298e-19
Cebpb	1	-0.589025	6.51623e-23	9.51174e-19
Psma5	1	0.267965	6.8246e-23	9.96187e-19
Lypla2	1	0.255657	7.86255e-23	1.1477e-18
Apobec3	1	0.29782	7.95721e-23	1.16151e-18
Akr1a1	1	0.267947	8.31081e-23	1.21313e-18
Eif4a1	1	-0.227466	1.03375e-22	1.50896e-18
Smco4	1	-0.473512	1.25319e-22	1.82928e-18
Adam19	1	0.278367	1.48636e-22	2.16964e-18
Ifi47	1	0.263399	1.74849e-22	2.55228e-18
Unc119	1	0.318287	2.11482e-22	3.087e-18
Zbp1	1	0.250651	2.158e-22	3.15003e-18
AI413582	1	0.276547	2.79911e-22	4.08586e-18
Ddt	1	0.294286	3.0282e-22	4.42027e-18
Icam1	1	0.245223	3.29216e-22	4.80556e-18
Wdr1	1	0.24908	3.38901e-22	4.94694e-18
Hsd11b1	1	0.252162	4.25778e-22	6.21508e-18
1810026B05Rik	1	-0.323295	4.54028e-22	6.62745e-18
Nptn	1	0.27551	5.52843e-22	8.06985e-18
Gata3	1	-0.592448	5.61118e-22	8.19064e-18
Rmnd5b	1	0.240867	6.04482e-22	8.82363e-18
Gdi2	1	0.210171	7.81808e-22	1.14121e-17
Esd	1	0.274472	9.87697e-22	1.44174e-17
Map2k2	1	0.222912	1.00711e-21	1.47008e-17
Brk1	1	0.221565	1.17623e-21	1.71694e-17
Fgfr1op2	1	0.234205	1.53002e-21	2.23337e-17
Btg2	1	-0.305845	1.77765e-21	2.59483e-17
Ppp1cc	1	-0.2293	1.99755e-21	2.91582e-17
Lilr4b	1	0.20246	2.36923e-21	3.45837e-17
Psmd8	1	0.228198	2.7317e-21	3.98747e-17
Cib1	1	0.287089	2.92657e-21	4.27191e-17
Surf1	1	0.291576	3.78835e-21	5.52985e-17
Mrpl20	1	0.320449	3.87771e-21	5.6603e-17
Commd6	1	0.221274	3.96323e-21	5.78512e-17
Psmb4	1	0.234711	6.31241e-21	9.21422e-17
Sipa1	1	0.253926	9.078e-21	1.32512e-16
Inpp4b	1	-0.566426	9.23055e-21	1.34738e-16
Dgka	1	-0.535351	1.0368e-20	1.51341e-16
Emb	1	-0.368595	1.17417e-20	1.71393e-16
Sp140	1	0.219515	1.59998e-20	2.33548e-16
Arsb	1	0.288072	1.7073e-20	2.49215e-16
Cdc37	1	0.207075	1.76701e-20	2.5793e-16
Gm21887	1	-0.552384	1.89172e-20	2.76134e-16
Rab19	1	0.298969	2.24373e-20	3.27517e-16
Sash3	1	0.212737	2.83819e-20	4.14291e-16
Hsph1	1	-0.453252	3.25237e-20	4.74748e-16
Mdp1	1	0.227356	3.35266e-20	4.89387e-16
AA467197	1	0.300713	3.44871e-20	5.03408e-16
Glmp	1	0.221497	3.69284e-20	5.39044e-16
Trappc6a	1	0.312726	3.85302e-20	5.62425e-16
Prex1	1	0.261312	5.79496e-20	8.45891e-16
Cyth4	1	0.286692	6.6243e-20	9.66949e-16
Sdf4	1	-0.301742	6.64557e-20	9.70054e-16
Tram1	1	0.214035	8.16097e-20	1.19126e-15
Eif4e2	1	0.209653	8.16443e-20	1.19176e-15
Cct6a	1	-0.759396	8.22651e-20	1.20082e-15
Commd4	1	0.229637	9.84617e-20	1.43724e-15
Ntan1	1	0.289623	1.04727e-19	1.5287e-15
Phf11b	1	0.300345	1.22088e-19	1.78212e-15
Ifitm2	1	-0.45089	1.36147e-19	1.98734e-15
Tpst2	1	0.213777	1.39123e-19	2.03078e-15
Chd2	1	-0.353907	1.42799e-19	2.08444e-15
Dctn3	1	0.238774	2.63058e-19	3.83986e-15
Cmtm7	1	0.230731	2.93358e-19	4.28215e-15
Ube2v1	1	0.209495	3.47081e-19	5.06635e-15
Rps6ka1	1	0.261176	3.82969e-19	5.5902e-15
Trbc1	1	0.295468	6.57514e-19	9.59773e-15
Fosb	1	-0.63322	6.7975e-19	9.92232e-15
Lamtor5	1	0.230216	8.19876e-19	1.19677e-14
Gng10	1	0.258024	9.44189e-19	1.37823e-14
Dennd1c	1	0.208702	9.4561e-19	1.38031e-14
Polr2g	1	0.244492	9.7619e-19	1.42494e-14
Gem	1	0.277815	1.18491e-18	1.72961e-14
Hscb	1	0.260121	1.48988e-18	2.17478e-14
Pdlim2	1	0.259384	1.79421e-18	2.61901e-14
Sema4a	1	0.248658	1.80851e-18	2.63989e-14
Cope	1	0.210264	1.92519e-18	2.8102e-14
Atxn1	1	0.264148	2.41319e-18	3.52253e-14
Ifitm3	1	-0.513595	3.25734e-18	4.75475e-14
Phf5a	1	0.250061	3.46817e-18	5.06249e-14
Polr2i	1	0.202615	3.80476e-18	5.55381e-14
2022-09-06	1	0.204253	4.40132e-18	6.4246e-14
Txndc17	1	0.238297	7.64431e-18	1.11584e-13
Eva1b	1	0.25268	8.14643e-18	1.18913e-13
Abhd17a	1	0.217753	9.28937e-18	1.35597e-13
Txk	1	-0.288228	1.16748e-17	1.70417e-13
Hnrnpu	1	-0.234968	1.30526e-17	1.90528e-13
Tapbpl	1	0.247017	1.31929e-17	1.92577e-13
Ptpn6	1	0.278282	2.06352e-17	3.01212e-13
Rpa2	1	0.309674	2.10698e-17	3.07556e-13
Sdhb	1	0.236748	2.15298e-17	3.14271e-13
Vrk3	1	0.236023	2.30236e-17	3.36075e-13
Mlf2	1	0.250758	2.80357e-17	4.09237e-13
Gramd1a	1	-0.206467	3.21232e-17	4.68902e-13
Mrpl43	1	0.255319	4.02282e-17	5.87211e-13
Rgs19	1	0.232588	4.09682e-17	5.98013e-13
Hnrnpab	1	-0.320176	4.82348e-17	7.04084e-13
Ctsc	1	0.263188	5.03955e-17	7.35624e-13
Nck1	1	0.222855	5.30594e-17	7.74508e-13
Mrpl57	1	0.25095	5.6737e-17	8.2819e-13
Vps29	1	0.239894	8.38142e-17	1.22344e-12
Uqcc2	1	0.224127	8.65515e-17	1.26339e-12
Rab1b	1	0.223788	8.89282e-17	1.29809e-12
Vmp1	1	0.257554	9.42659e-17	1.376e-12
Csrnp1	1	-0.45125	9.59563e-17	1.40067e-12
Ndufa8	1	0.251805	1.04614e-16	1.52706e-12
Mvb12a	1	0.257981	1.09441e-16	1.59751e-12
Tgfbr2	1	-0.245226	1.20469e-16	1.75848e-12
Ten1	1	0.201564	1.53589e-16	2.24194e-12
Mrps23	1	0.237483	1.66625e-16	2.43222e-12
Nfkbid	1	-0.496883	2.19666e-16	3.20647e-12
Trir	1	0.202222	2.23538e-16	3.26298e-12
Atp2b4	1	0.236613	2.34428e-16	3.42194e-12
Srsf7	1	-0.225711	2.35123e-16	3.43208e-12
Snhg12	1	-0.434219	2.6683e-16	3.89492e-12
Znrf1	1	-0.461952	2.98731e-16	4.36058e-12
Fundc2	1	0.228666	3.39973e-16	4.96259e-12
Lgals3bp	1	0.249024	3.65995e-16	5.34244e-12
Psmb5	1	0.217411	5.44608e-16	7.94964e-12
Sertad1	1	-0.251747	6.46347e-16	9.43472e-12
Phf20l1	1	-0.21868	7.17603e-16	1.04748e-11
Fosl2	1	-0.534969	8.02421e-16	1.17129e-11
mt-Nd2	1	-0.275009	8.76262e-16	1.27908e-11
Sla2	1	0.20078	1.01634e-15	1.48355e-11
Otub1	1	0.240734	1.05656e-15	1.54226e-11
Dok2	1	0.211451	1.11754e-15	1.63128e-11
Mrps21	1	0.201405	1.35615e-15	1.97957e-11
Eif3c	1	0.202458	1.78282e-15	2.60239e-11
Vdac2	1	0.208232	2.28104e-15	3.32964e-11
Socs1	1	-0.480587	2.9771e-15	4.34567e-11
Tmem128	1	0.211627	3.95585e-15	5.77436e-11
Ncf4	1	0.247962	4.51289e-15	6.58747e-11
Runx2	1	0.217949	5.64902e-15	8.24588e-11
Snapc5	1	0.213001	7.72016e-15	1.12691e-10
Samsn1	1	-0.466273	1.05723e-14	1.54324e-10
Gpx4	1	-0.206666	1.10625e-14	1.6148e-10
Dph3	1	0.204081	1.24658e-14	1.81963e-10
Msrb1	1	0.227177	1.28233e-14	1.87182e-10
Eif4a2	1	-0.21861	1.41267e-14	2.06207e-10
Ythdc1	1	-0.371454	1.46395e-14	2.13693e-10
Esyt1	1	0.211295	1.51943e-14	2.21791e-10
Lasp1	1	0.200955	2.22292e-14	3.2448e-10
0610012G03Rik	1	0.207284	4.09332e-14	5.97502e-10
Chmp5	1	0.210313	4.42904e-14	6.46508e-10
Socs3	1	-0.455193	5.16291e-14	7.53629e-10
Psmd13	1	0.218563	6.63077e-14	9.67893e-10
Dbnl	1	0.203337	6.98959e-14	1.02027e-09
Tnfrsf18	1	-0.294061	7.22863e-14	1.05516e-09
Agpat3	1	0.219308	8.9679e-14	1.30904e-09
Acd	1	0.217379	1.00307e-13	1.46418e-09
Rora	1	-0.20866	1.18719e-13	1.73294e-09
Pin4	1	0.238052	1.3191e-13	1.92548e-09
Epc1	1	-0.334875	2.687e-13	3.92222e-09
Trbv12-2	1	0.327706	3.01284e-13	4.39785e-09
Mrfap1	1	-0.216511	3.20094e-13	4.67242e-09
Ndufb2	1	0.233064	3.55965e-13	5.19602e-09
Gm26917	1	-0.26193	3.83631e-13	5.59986e-09
Itgb1bp1	1	0.201385	4.29343e-13	6.26712e-09
Sf1	1	-0.239877	4.32887e-13	6.31885e-09
Tagap	1	-0.398415	5.6577e-13	8.25854e-09
Mxd1	1	-0.215561	1.05354e-12	1.53786e-08
Rgs2	1	-0.501463	1.05652e-12	1.5422e-08
Sesn3	1	-0.251259	1.12565e-12	1.64312e-08
Taf1d	1	-0.29012	1.22064e-12	1.78177e-08
Ptges3	1	-0.393632	1.30504e-12	1.90496e-08
Hnrnpa0	1	-0.356572	1.3847e-12	2.02125e-08
Chd3	1	-0.30236	1.50053e-12	2.19033e-08
Cdkn2d	1	-0.386642	1.9699e-12	2.87547e-08
Morrbid	1	0.23705	2.22974e-12	3.25475e-08
Bst2	1	0.213571	2.23945e-12	3.26892e-08
Tap1	1	0.213397	3.93693e-12	5.74673e-08
Ifi27l2a	1	-0.232507	5.08902e-12	7.42844e-08
Skp1a	1	-0.244	5.2809e-12	7.70853e-08
Myo1g	1	0.200712	8.69468e-12	1.26916e-07
N4bp1	1	0.223771	1.03807e-11	1.51527e-07
Tmem208	1	0.21885	1.21562e-11	1.77444e-07
Tuba1a	1	-0.243149	1.57345e-11	2.29676e-07
Cirbp	1	-0.324444	4.4411e-11	6.48268e-07
H2afx	1	-0.41779	6.15219e-11	8.98036e-07
Got1	1	-0.430451	7.75205e-11	1.13157e-06
Ddx24	1	-0.251734	9.36211e-11	1.36659e-06
Crlf3	1	-0.357485	1.21578e-10	1.77467e-06
Il21r	1	-0.368127	2.92686e-10	4.27233e-06
Tob2	1	-0.21822	3.59547e-10	5.24831e-06
4932438A13Rik	1	-0.316136	6.01333e-10	8.77766e-06
Nr4a3	1	-0.426598	6.69842e-10	9.77768e-06
Gpr132	1	-0.263258	1.14457e-09	1.67073e-05
Birc3	1	-0.326289	1.28843e-09	1.88072e-05
Runx1	1	-0.328403	3.80365e-09	5.55219e-05
Smc4	1	-0.362256	4.26378e-09	6.22384e-05
Etfb	1	0.213683	5.30843e-09	7.74872e-05
Tmpo	1	-0.327416	6.29041e-09	9.18211e-05
Matr3	1	-0.212247	9.45869e-09	0.000138069
Rbm38	1	-0.222378	1.0001e-08	0.000145984
Zc3h12a	1	-0.205398	1.01667e-08	0.000148403
Hmgn1	1	-0.361864	1.57658e-08	0.000230133
Foxn3	1	-0.236295	2.53487e-08	0.000370015
Nfkbiz	1	-0.287822	3.35014e-08	0.000489019
Tubb4b	1	-0.248122	4.26289e-08	0.000622255
Skil	1	-0.23442	4.96053e-08	0.000724089
Cenpa	1	-0.351415	5.16909e-08	0.000754533
Cd5	1	-0.312507	6.97917e-08	0.00101875
Crem	1	-0.342066	8.30495e-08	0.00121227
Phlda1	1	-0.448787	8.32139e-08	0.00121467
Gch1	1	-0.202154	1.02449e-07	0.00149545
Serinc3	1	-0.20616	2.04102e-07	0.00297928
Per1	1	-0.32117	2.21877e-07	0.00323874
Hspd1	1	-0.258253	2.35908e-07	0.00344355
Siah2	1	-0.328467	2.46268e-07	0.00359477
Hspa4	1	-0.243515	3.34224e-07	0.00487866
Bcl10	1	-0.218519	3.35968e-07	0.00490412
Kras	1	-0.270915	5.05387e-07	0.00737713
Kdm6b	1	-0.279103	5.73171e-07	0.00836658
Tgfb1	1	-0.319492	6.17772e-07	0.00901761
Snhg15	1	-0.319003	8.97814e-07	0.0131054
Rel	1	-0.205492	1.04073e-06	0.0151916
Trbv19	1	0.246272	1.39588e-06	0.0203757
Nfkb1	1	-0.26526	2.0989e-06	0.0306377
Ptp4a1.1	1	-0.272916	2.98547e-06	0.0435789
Prpf4b	1	-0.208257	3.03029e-06	0.0442331
Jak2	1	-0.297492	4.35222e-06	0.0635293
Bclaf1	1	-0.240762	4.66279e-06	0.0680627
Trbv3	1	0.271333	6.77699e-06	0.0989237
Hist1h1e	1	-0.244191	8.34641e-06	0.121833
H1f0	1	-0.323731	8.6276e-06	0.125937
Hilpda	1	-0.342346	1.13398e-05	0.165528
Ddx3x	1	-0.201933	1.89306e-05	0.27633
Gm43305	1	-0.286716	2.14351e-05	0.312888
Polr2a	1	-0.224382	3.74962e-05	0.547332
Hnrnph1	1	-0.248178	4.13146e-05	0.603069
Hist1h1c	1	-0.297038	4.74633e-05	0.692821
Fam104a	1	-0.247654	6.59285e-05	0.962358
Fbl	1	-0.20931	6.99045e-05	1
Anp32e	1	-0.258097	7.75872e-05	1
U2af2	1	-0.218891	0.00014504	1
Nucks1	1	-0.252578	0.00021937	1
Pofut2	1	-0.200273	0.000389506	1
Sptbn1	1	-0.246889	0.000542755	1
Ddit4	1	-0.284907	0.000564624	1
Nop58	1	-0.246963	0.000768671	1
Psip1	1	-0.222619	0.00210549	1
Orai1	1	-0.202176	0.00553133	1
Jun	2	2.21039	0	0
Hspa1a	2	2.19834	0	0
Hspa1b	2	2.13176	0	0
Klf2	2	2.03779	0	0
Dnajb1	2	1.88558	0	0
Fos	2	1.87742	0	0
Rps29	2	0.885759	0	0
Rps28	2	0.69897	0	0
Rps24	2	0.683826	0	0
Rps27	2	0.663966	0	0
S100a10	2	-1.9187	0	0
S100a11	2	-1.95785	0	0
Vim	2	-2.18424	0	0
Bhlhe40	2	-2.91997	0	0
S100a4	2	-3.36404	0	0
Lgals1	2	-3.49498	0	0
S100a6	2	-3.92879	0	0
Lgals3	2	-2.37683	4.86163606196378e-310	7.09653e-306
Crip1	2	-1.92085	0	2.94875e-304
Ly6a	2	-2.00928	4.42385e-297	6.45749e-293
Ppp1r15a	2	1.38211	1.81404e-289	2.64795e-285
Ccl5	2	-3.69197	5.39852e-288	7.88023e-284
Itgb1	2	-2.15781	8.42989e-282	1.23051e-277
Icos	2	-1.90534	3.93998e-279	5.75119e-275
Bcl2a1b	2	-1.86486	1.4522e-274	2.11978e-270
Ifitm2	2	-2.95211	1.21638e-273	1.77555e-269
AW112010	2	-1.72651	2.37313e-269	3.46406e-265
Rps20	2	0.679464	8.42566e-268	1.22989e-263
Ifngr1	2	-1.41578	6.80909e-266	9.93923e-262
Anxa2	2	-1.7746	1.79778e-264	2.62421e-260
Hopx	2	-1.72945	4.58086e-264	6.68669e-260
Rgs1	2	-1.9637	6.18385e-258	9.02656e-254
Nkg7	2	-2.01447	3.84752e-256	5.61623e-252
Hspe1	2	1.26593	3.37556e-254	4.92731e-250
Jund	2	0.962833	1.60921e-246	2.34896e-242
Gzmb	2	-2.41022	1.68072e-241	2.45334e-237
Rps19	2	0.644429	1.20699e-236	1.76184e-232
CAAA01147332.1	2	-1.46315	6.84695e-232	9.9945e-228
Ctla2a	2	-1.67423	1.13932e-228	1.66306e-224
Actg1	2	-1.00213	7.60901e-225	1.11069e-220
Ahnak	2	-1.61124	9.25463e-223	1.3509e-218
Ifitm3	2	-2.45754	1.30529e-213	1.90533e-209
Ifng	2	-2.04847	1.8518e-206	2.70308e-202
Rplp1	2	0.601542	2.52687e-203	3.68847e-199
Hmgb2	2	-1.57891	8.26401e-201	1.2063e-196
Il2rb	2	-1.33921	6.73771e-196	9.83504e-192
Pfn1	2	-0.79886	3.14578e-195	4.5919e-191
Gzma	2	-3.20801	3.7705e-195	5.5038e-191
S100a13	2	-0.983289	4.75459e-194	6.94027e-190
Rpl35a	2	0.494865	3.84833e-192	5.6174e-188
Gm11808	2	0.598985	9.0491e-187	1.3209e-182
Laptm5	2	-0.990542	3.41563e-185	4.9858e-181
Hif1a	2	-1.2722	1.02982e-184	1.50323e-180
Tigit	2	-1.34131	1.22715e-184	1.79127e-180
Cd52	2	-0.959906	4.68025e-184	6.83175e-180
Ubb	2	0.738478	1.57499e-182	2.29901e-178
Prelid1	2	-1.02609	1.80331e-182	2.63229e-178
Tnfaip3	2	-1.29572	1.95843e-181	2.85872e-177
Cd82	2	-1.20418	5.13362e-181	7.49354e-177
Txn1	2	-1.15279	9.0999e-181	1.32831e-176
Tmsb4x	2	-0.757316	1.72556e-180	2.51881e-176
Pim1	2	-1.14438	4.61462e-180	6.73595e-176
Rora	2	-1.39145	3.65307e-177	5.33239e-173
Clic1	2	-0.887703	2.522e-175	3.68137e-171
Ifitm1	2	-3.23163	5.94267e-174	8.67452e-170
Tnfrsf4	2	-1.86275	1.12963e-173	1.64892e-169
Klrc1	2	-1.46744	1.75049e-171	2.55519e-167
Rpl36a	2	0.642045	5.78246e-171	8.44065e-167
Rpl12	2	0.626108	3.56606e-170	5.20538e-166
Sh3bgrl3	2	-0.979902	7.10513e-170	1.03714e-165
Reep5	2	-0.855579	3.96503e-168	5.78776e-164
Junb	2	0.780807	4.51947e-168	6.59707e-164
Arpc3	2	-0.860254	5.57506e-167	8.13792e-163
Cox6b1	2	-0.833121	8.72462e-167	1.27353e-162
Dusp5	2	-1.20098	1.4104e-165	2.05876e-161
Prr13	2	-1.10412	1.48969e-164	2.1745e-160
Ndfip1	2	-0.849509	7.64383e-163	1.11577e-158
Rps15a	2	0.42404	1.85958e-161	2.71442e-157
Lsp1	2	-0.848933	3.11891e-160	4.55268e-156
Ldha	2	-1.03856	1.6451e-159	2.40136e-155
Tagln2	2	-0.992119	2.59916e-159	3.794e-155
Ubl5	2	-0.799193	1.02057e-158	1.48973e-154
Aldoa	2	-1.08272	3.9353e-157	5.74435e-153
Lcp1	2	-0.916614	7.33429e-157	1.07059e-152
Capg	2	-1.21473	3.14849e-154	4.59585e-150
Hcst	2	-0.896241	1.34743e-153	1.96685e-149
Cxcr6	2	-1.26067	2.41869e-153	3.53056e-149
Actb	2	-0.716803	2.85372e-153	4.16557e-149
Gapdh	2	-0.945401	3.90831e-153	5.70496e-149
Cish	2	-1.16832	3.99152e-153	5.82642e-149
Serinc3	2	-1.13564	5.55946e-153	8.11515e-149
Sh2d2a	2	-1.02348	7.75901e-153	1.13258e-148
Rap1b	2	-0.664809	8.3428e-153	1.2178e-148
Rpl39	2	0.421726	2.147e-151	3.13398e-147
Ccr2	2	-1.14027	5.64023e-151	8.23305e-147
Arpc4	2	-0.768697	6.6233e-151	9.66803e-147
Rps7	2	0.478014	7.8853e-151	1.15102e-146
Cd28	2	-0.84835	9.10601e-150	1.3292e-145
Cox17	2	-0.765727	1.97463e-149	2.88236e-145
Bcl2a1d	2	-1.23025	5.75524e-148	8.40092e-144
Actr3	2	-0.686998	7.36084e-148	1.07446e-143
Cyba	2	-0.914468	2.24675e-147	3.27959e-143
Zyx	2	-0.832978	1.6838e-146	2.45784e-142
Arpc2	2	-0.737233	1.18312e-145	1.727e-141
Dennd4a	2	-1.19948	5.60623e-145	8.18341e-141
Rpl13	2	0.414417	6.29691e-145	9.19159e-141
Ppp1ca	2	-0.628941	4.94218e-144	7.2141e-140
Rpl35	2	0.462875	7.16321e-144	1.04561e-139
Cd47	2	-0.729225	7.42085e-143	1.08322e-138
Serpinb9	2	-1.20982	7.79342e-143	1.13761e-138
Selplg	2	-0.742842	1.10629e-142	1.61485e-138
Ubald2	2	-1.04578	1.65763e-142	2.41964e-138
Arpc5	2	-0.862907	1.83932e-142	2.68485e-138
Rps8	2	0.481763	3.8121e-142	5.56452e-138
Atp5d	2	-0.649274	4.91556e-142	7.17524e-138
Ubc	2	0.782127	1.07119e-141	1.56362e-137
H2afz	2	-1.25892	1.10424e-141	1.61187e-137
Myl6	2	-0.813827	1.97135e-141	2.87757e-137
Rps3a1	2	0.461496	7.88371e-141	1.15079e-136
Gabarapl2	2	-0.633422	3.46756e-140	5.06159e-136
Csnk2b	2	-0.66482	7.61522e-140	1.11159e-135
Arpc1b	2	-0.695972	1.87233e-139	2.73305e-135
Tnfrsf18	2	-1.19524	6.94946e-139	1.01441e-134
Rbm3	2	-0.870794	8.81771e-139	1.28712e-134
Id2	2	-0.966663	1.06723e-138	1.55784e-134
Ms4a4b	2	-1.0242	1.22237e-138	1.78429e-134
Rps27a	2	0.437529	2.30981e-138	3.37163e-134
Ybx3	2	-0.916812	6.89336e-138	1.00622e-133
Ly6e	2	-0.812913	1.67588e-137	2.44628e-133
Cox5a	2	-0.658313	2.15676e-137	3.14823e-133
Serpinb6b	2	-1.07371	6.61742e-137	9.65945e-133
Odc1	2	-1.58006	6.79142e-137	9.91344e-133
Fam107b	2	-0.676147	7.70918e-137	1.12531e-132
Capzb	2	-0.635258	1.83771e-136	2.68251e-132
Polr1d	2	-0.542179	3.03563e-136	4.43111e-132
Zfp36l2	2	-0.969079	3.59375e-136	5.24579e-132
Ndufb7	2	-0.643064	5.91763e-136	8.63797e-132
Gng2	2	-0.854779	1.33931e-135	1.95499e-131
Lef1	2	1.10657	3.48708e-135	5.09009e-131
Ier2	2	0.873079	4.28489e-135	6.25466e-131
Rps21	2	0.450857	6.50796e-135	9.49967e-131
Mt1	2	-1.55906	1.03205e-134	1.50649e-130
Arf5	2	-0.544562	2.78152e-134	4.06018e-130
Gnb2	2	-0.637445	3.71156e-134	5.41776e-130
Elob	2	-0.608868	6.89726e-134	1.00679e-129
Pkm	2	-0.816254	1.72397e-133	2.51648e-129
Atox1	2	-0.690307	3.21177e-133	4.68822e-129
Rhog	2	-0.793899	3.58931e-133	5.23932e-129
Hsp90ab1	2	0.634853	3.63984e-133	5.31307e-129
Pglyrp1	2	-1.00623	1.2243e-132	1.78712e-128
Ptp4a2	2	-0.686821	1.41368e-132	2.06355e-128
mt-Nd4l	2	0.646577	3.10329e-132	4.52987e-128
Prkar1a	2	-0.576399	1.31574e-131	1.92058e-127
Ctla4	2	-1.07362	1.35009e-131	1.97072e-127
Ppib	2	-0.59637	1.94516e-131	2.83934e-127
Samsn1	2	-1.02411	2.95921e-131	4.31956e-127
Gna13	2	-0.708813	1.50294e-130	2.19385e-126
Psmb3	2	-0.615918	2.12393e-130	3.10031e-126
Cdc42	2	-0.596482	5.26209e-130	7.68107e-126
Srgn	2	-0.749034	7.24464e-130	1.0575e-125
Lilr4b	2	-1.13463	1.58572e-129	2.31468e-125
Psmb8	2	-0.579782	2.2989e-129	3.35571e-125
Efhd2	2	-0.855718	2.64143e-129	3.8557e-125
Igfbp4	2	1.30977	4.65856e-129	6.8001e-125
Uba52	2	0.488077	1.27262e-128	1.85764e-124
Rac2	2	-0.728687	5.40727e-128	7.89299e-124
Rps4x	2	0.427544	7.94634e-128	1.15993e-123
Smdt1	2	-0.645705	9.03099e-128	1.31825e-123
Gimap6	2	0.8818	9.98192e-128	1.45706e-123
Eno1	2	-0.728029	1.20751e-127	1.76261e-123
Mrpl33	2	-0.642275	2.02329e-127	2.9534e-123
Fkbp1a	2	-0.615814	2.90464e-127	4.2399e-123
Atp6v1f	2	-0.458553	1.07051e-126	1.56262e-122
Gnb1	2	-0.66315	1.11214e-126	1.62339e-122
Ppp1cc	2	-0.706287	3.14912e-126	4.59676e-122
Uqcr10	2	-0.433822	5.944e-126	8.67646e-122
Ostf1	2	-0.70608	1.31118e-125	1.91393e-121
Rac1	2	-0.44991	1.41863e-125	2.07078e-121
Cd53	2	-0.52928	3.51233e-125	5.12695e-121
Runx2	2	-0.985448	5.98316e-125	8.73362e-121
Psmb1	2	-0.397468	6.53448e-125	9.53839e-121
Gnai2	2	-0.501038	1.72239e-124	2.51418e-120
Anxa6	2	-0.711087	1.99394e-124	2.91056e-120
Edf1	2	-0.508231	2.54279e-124	3.71171e-120
Cd48	2	-0.663281	2.72801e-124	3.98208e-120
Gabarap	2	-0.351958	2.7517e-124	4.01666e-120
Clta	2	-0.526634	3.35276e-124	4.89402e-120
Ccdc12	2	-0.511486	4.14747e-124	6.05406e-120
Ndufa13	2	-0.583864	1.34249e-123	1.95963e-119
Ctsd	2	-0.816899	1.8648e-123	2.72204e-119
Gnas	2	-0.535762	1.9558e-123	2.85488e-119
Ube2d3	2	-0.408223	2.86398e-123	4.18056e-119
Sumo2	2	-0.575287	6.79353e-123	9.91652e-119
Sub1	2	-0.531821	1.22653e-122	1.79036e-118
Myl12a	2	-0.614614	2.17702e-122	3.1778e-118
Rpl30	2	0.402643	2.43123e-122	3.54886e-118
Ptms	2	-0.834492	3.31022e-122	4.83193e-118
Pomp	2	-0.429163	9.82812e-122	1.43461e-117
Pdcd1	2	-1.06093	3.50589e-121	5.11754e-117
Ube2i	2	-0.356182	3.64918e-121	5.32671e-117
Krtcap2	2	-0.489991	3.90742e-121	5.70366e-117
Hint1	2	-0.526645	5.17349e-121	7.55175e-117
Arhgdia	2	-0.436919	8.28965e-121	1.21004e-116
mt-Cytb	2	0.619259	2.09207e-120	3.0538e-116
Gng5	2	-0.327241	3.81073e-120	5.56253e-116
Tspo	2	-0.426922	7.77256e-120	1.13456e-115
Gzmk	2	-1.07795	1.24644e-119	1.81943e-115
Ptprcap	2	-0.618114	1.95528e-119	2.85412e-115
Zfp36	2	0.870091	2.54154e-119	3.70988e-115
1810037I17Rik	2	-0.584838	4.21972e-119	6.15953e-115
Id3	2	1.56539	1.49191e-118	2.17774e-114
Ndufb11	2	-0.309116	1.87639e-118	2.73897e-114
Gpi1	2	-0.534176	2.03014e-118	2.96339e-114
Atp5l	2	-0.583254	4.16803e-118	6.08408e-114
Ndufa11	2	-0.61169	6.22553e-118	9.0874e-114
Itm2b	2	-0.528994	1.42743e-117	2.08361e-113
Atp5md	2	-0.564192	1.97148e-117	2.87777e-113
Arf1	2	-0.451164	2.13436e-117	3.11553e-113
Atp5c1	2	-0.432426	3.20095e-117	4.67243e-113
Chmp4b	2	-0.340654	3.99876e-117	5.83699e-113
Tle5	2	-0.362032	5.36942e-117	7.83775e-113
Tmbim6	2	-0.701212	1.38753e-116	2.02538e-112
Raly	2	-0.343922	1.5356e-116	2.24151e-112
Cox7a2	2	-0.366446	4.11365e-116	6.00469e-112
Atp5j2	2	-0.396757	5.9631e-116	8.70433e-112
Taf10	2	-0.365857	7.2925e-116	1.06449e-111
Rpl21	2	0.399745	1.79852e-115	2.62529e-111
Atp6v0e	2	-0.444162	2.00372e-115	2.92483e-111
Uqcrq	2	-0.327498	4.60729e-115	6.72526e-111
Snhg8	2	0.693885	8.17026e-115	1.19261e-110
Dapl1	2	1.32079	1.72655e-114	2.52024e-110
Atp5g3	2	-0.517544	7.61679e-114	1.11182e-109
Ndufb9	2	-0.537066	1.08496e-113	1.58371e-109
Arl6ip1	2	-0.67784	2.14689e-113	3.13381e-109
Sem1	2	-0.463546	2.52091e-113	3.67977e-109
Cox6c	2	-0.597175	6.83531e-113	9.97749e-109
Cd44	2	-0.874912	9.19906e-113	1.34279e-108
Atp5f1	2	-0.436342	1.12463e-112	1.64162e-108
Sap18	2	-0.302141	2.78308e-112	4.06246e-108
Rps16	2	0.401827	3.77049e-112	5.50379e-108
Tma7	2	-0.356433	4.42368e-112	6.45725e-108
Tmem167	2	-0.5542	9.03554e-112	1.31892e-107
Ucp2	2	-0.667528	1.04892e-111	1.53111e-107
Vps37b	2	-0.73131	1.06874e-111	1.56004e-107
Ndufa1	2	-0.570908	2.88819e-111	4.21589e-107
Snrpb	2	-0.472888	6.03221e-111	8.80521e-107
Cox7c	2	-0.468145	6.42855e-111	9.38376e-107
Ppp4c	2	-0.426637	6.82988e-111	9.96958e-107
Ppp1r18	2	-0.461675	8.22784e-111	1.20102e-106
Ly6c2	2	-1.45773	8.40351e-111	1.22666e-106
Smap1	2	-0.696042	9.62056e-111	1.40431e-106
Gm8369	2	0.774486	1.257e-110	1.83485e-106
Pgk1	2	-0.763252	1.44888e-110	2.11493e-106
Ndufb1-ps	2	-0.200574	2.08323e-110	3.04089e-106
Il18r1	2	-0.916752	2.60722e-110	3.80576e-106
Ssr4	2	-0.450919	5.26603e-110	7.68683e-106
Sri	2	-0.272475	6.52156e-110	9.51952e-106
Stk17b	2	-0.478969	7.15706e-110	1.04472e-105
Tmem50a	2	-0.343265	1.01201e-109	1.47723e-105
Atp5j	2	-0.458144	1.40324e-109	2.04831e-105
Fis1	2	-0.291084	2.27011e-109	3.31367e-105
Rpl23	2	0.382244	2.30268e-109	3.36122e-105
Calm1	2	-0.53119	3.34042e-109	4.87601e-105
Abracl	2	-0.552387	3.48674e-109	5.08959e-105
Ndufv3	2	-0.394947	7.42249e-109	1.08346e-104
Traf1	2	-0.841258	8.8844e-109	1.29686e-104
Gramd3	2	-0.82691	1.28851e-108	1.88084e-104
Nedd8	2	-0.359037	1.33885e-108	1.95432e-104
Lmnb1	2	-0.834884	1.81336e-108	2.64696e-104
Slc25a5	2	-0.256169	4.49e-108	6.55405e-104
Lat	2	-0.390884	1.56799e-107	2.2888e-103
Tmem160	2	-0.516046	2.52386e-107	3.68407e-103
Tomm6	2	-0.365087	3.06067e-107	4.46765e-103
Cmtm7	2	-0.666392	3.85495e-107	5.62707e-103
Gstp3	2	-0.636773	6.46686e-107	9.43967e-103
Rhoa	2	-0.226466	7.38845e-107	1.07849e-102
Slfn2	2	-0.467223	1.05106e-106	1.53424e-102
Cnn2	2	-0.407852	1.53982e-106	2.24767e-102
Litaf	2	-0.908661	1.72541e-106	2.51858e-102
Lcp2	2	-0.463603	2.1101e-106	3.08011e-102
Gimap4	2	-0.606943	2.69432e-106	3.93289e-102
Npc2	2	0.473397	3.44214e-106	5.02449e-102
Arf6	2	-0.25502	5.67704e-106	8.28677e-102
Rpl37a	2	0.324669	8.16865e-106	1.19238e-101
Ap2s1	2	-0.540853	9.34046e-106	1.36343e-101
Cd2	2	-0.461124	1.17418e-105	1.71396e-101
Calm3	2	-0.472193	1.22058e-105	1.78168e-101
Dnajc15	2	-0.518128	1.48752e-105	2.17134e-101
Cox7b	2	-0.309329	2.29577e-105	3.35114e-101
Cox6a1	2	-0.411063	3.83309e-105	5.59517e-101
Sec11c	2	-0.640269	4.26387e-105	6.22397e-101
Slc25a3	2	-0.468575	6.89171e-105	1.00598e-100
Gna15	2	-0.785711	7.17342e-105	1.0471e-100
Dad1	2	-0.346175	1.47542e-104	2.15367e-100
Plp2	2	-0.666748	1.72014e-104	2.51089e-100
Tmem258	2	-0.417366	2.30145e-104	3.35942e-100
Cox5b	2	-0.453657	6.92156e-104	1.01034e-99
Tpt1	2	0.461324	7.11595e-104	1.03872e-99
Cotl1	2	-0.514825	7.43247e-104	1.08492e-99
Sec61b	2	-0.358962	8.69554e-104	1.26929e-99
Aprt	2	-0.54783	9.55892e-104	1.39532e-99
Ywhae	2	-0.401617	1.08638e-103	1.58578e-99
Leprotl1	2	-0.2859	2.26138e-103	3.30094e-99
Atp5o	2	-0.293716	2.75626e-103	4.02331e-99
Msn	2	-0.204978	2.78435e-103	4.06432e-99
Rpl8	2	0.400052	3.27742e-103	4.78406e-99
Psme2	2	-0.430994	4.01812e-103	5.86525e-99
Il2rg	2	-0.508555	5.82565e-103	8.5037e-99
Tra2b	2	0.567022	6.04561e-103	8.82478e-99
Uqcr11	2	-0.545018	9.25676e-103	1.35121e-98
Ccl4	2	-1.83335	1.99798e-102	2.91645e-98
Ctsw	2	-0.74594	3.3333e-102	4.86561e-98
Xist	2	-0.225202	3.59837e-102	5.25254e-98
Atp5h	2	-0.456286	5.96634e-102	8.70906e-98
Thy1	2	-0.635019	6.61763e-102	9.65976e-98
Chchd2	2	0.304948	8.43121e-102	1.2307e-97
Mrpl52	2	-0.244415	1.06129e-101	1.54916e-97
Psma2	2	-0.2777	1.43786e-101	2.09884e-97
Eif3h	2	-0.23665	2.1987e-101	3.20944e-97
Batf	2	-0.845398	3.08911e-101	4.50917e-97
Tomm22	2	-0.340642	3.61237e-101	5.27298e-97
Mrps16	2	-0.494945	3.7377e-101	5.45593e-97
Psmb9	2	-0.354776	4.19644e-101	6.12555e-97
Supt4a	2	-0.288212	4.36625e-101	6.37342e-97
Gdi2	2	-0.569168	6.72665e-101	9.81889e-97
Gata3	2	-0.919655	7.33738e-101	1.07104e-96
Atp6v0c	2	-0.375282	8.43575e-101	1.23137e-96
Rpl9	2	0.352408	8.78192e-101	1.2819e-96
Srp9	2	-0.269055	1.27346e-100	1.85887e-96
Ppp1r12a	2	-0.656705	2.41022e-100	3.5182e-96
Cwc15	2	-0.450016	2.54164e-100	3.71003e-96
Pgls	2	-0.378959	6.83141e-100	9.97181e-96
Actr2	2	-0.542735	1.00195e-99	1.46255e-95
1110008P14Rik	2	-0.567928	1.06072e-99	1.54834e-95
Cxcr3	2	-0.868396	1.40281e-99	2.04768e-95
Sec61g	2	-0.444227	1.45208e-99	2.1196e-95
Atp5b	2	-0.304288	1.76479e-99	2.57606e-95
Gmfg	2	-0.304441	1.79911e-99	2.62616e-95
Lck	2	-0.215001	1.85408e-99	2.7064e-95
Aup1	2	-0.215761	2.43569e-99	3.55537e-95
Ifrd1	2	-0.773277	2.44488e-99	3.5688e-95
H2-T23	2	-0.256105	2.53739e-99	3.70383e-95
Hsp90b1	2	-0.520901	3.00102e-99	4.38059e-95
Capza1	2	-0.449055	4.10382e-99	5.99034e-95
H2afy	2	-0.282557	4.44196e-99	6.48392e-95
Rpl5	2	0.327318	4.9303e-99	7.19676e-95
Rilpl2	2	-0.650935	6.30459e-99	9.20281e-95
Cytip	2	-0.261061	6.55517e-99	9.56858e-95
Ube2b	2	-0.260477	6.74573e-99	9.84674e-95
Rps26	2	0.357593	7.74715e-99	1.13085e-94
Pafah1b1	2	-0.295552	1.07989e-98	1.57631e-94
Alyref	2	-0.488357	1.16752e-98	1.70423e-94
Ptpn18	2	-0.490193	1.60367e-98	2.34087e-94
Vamp8	2	-0.501487	1.6996e-98	2.48091e-94
Tomm20	2	-0.251414	1.81141e-98	2.64411e-94
Maf	2	-0.947591	1.84033e-98	2.68633e-94
Morf4l1	2	-0.201361	1.96885e-98	2.87393e-94
D8Ertd738e	2	-0.267205	2.07277e-98	3.02562e-94
Ccr7	2	0.943286	2.41284e-98	3.52202e-94
Dnajb6	2	-0.553793	3.38733e-98	4.94448e-94
Unc119	2	-0.778551	4.4165e-98	6.44676e-94
Mrps24	2	-0.254073	5.9262e-98	8.65048e-94
Klrk1	2	-0.88531	1.36471e-97	1.99206e-93
2022-09-01	2	-0.292506	3.17516e-97	4.63478e-93
Dynlrb1	2	-0.474462	3.25751e-97	4.75499e-93
Psmb4	2	-0.391994	3.87814e-97	5.66092e-93
Apobec3	2	-0.577722	4.45816e-97	6.50758e-93
Tpm3	2	-0.441762	6.41269e-97	9.36061e-93
Sf3b6	2	-0.333195	7.42329e-97	1.08358e-92
Rbx1	2	-0.311816	2.90887e-96	4.24608e-92
Gng10	2	-0.513092	3.2855e-96	4.79584e-92
Cox8a	2	-0.556245	3.38286e-96	4.93796e-92
Rnasek	2	-0.348635	3.39716e-96	4.95883e-92
Rwdd1	2	-0.447804	3.59901e-96	5.25348e-92
Mxd1	2	-0.998085	3.97334e-96	5.79988e-92
Timm13	2	-0.368643	4.24526e-96	6.1968e-92
Cox4i1	2	-0.444981	5.7079e-96	8.33182e-92
Hnrnpa3	2	-0.268141	7.53719e-96	1.1002e-91
Rab8b	2	-0.759739	8.4968e-96	1.24028e-91
Dok2	2	-0.620989	1.25588e-95	1.83321e-91
Snx3	2	-0.430162	1.34881e-95	1.96886e-91
Ybx1	2	-0.386905	1.41952e-95	2.07207e-91
Tmem14c	2	-0.460917	2.24118e-95	3.27145e-91
Hnrnpl	2	-0.279951	2.61571e-95	3.81815e-91
Nsa2	2	0.257489	2.71703e-95	3.96605e-91
Spcs1	2	-0.35511	2.89496e-95	4.22578e-91
Tmed2	2	-0.433245	3.21545e-95	4.6936e-91
Dut	2	-0.660372	4.02705e-95	5.87828e-91
Serbp1	2	-0.207623	5.83592e-95	8.5187e-91
Psma7	2	-0.288322	6.41291e-95	9.36092e-91
Oaz1	2	-0.454043	2.29957e-94	3.35668e-90
Psmd8	2	-0.386107	2.65449e-94	3.87476e-90
Mbnl1	2	-0.365455	2.70042e-94	3.94181e-90
Rpl38	2	0.343637	2.9261e-94	4.27123e-90
Mrps21	2	-0.334436	3.43953e-94	5.02068e-90
Trir	2	-0.454059	3.54997e-94	5.18189e-90
Tmed9	2	-0.348259	3.79632e-94	5.54149e-90
Taldo1	2	-0.277674	4.24859e-94	6.20167e-90
Ywhab	2	-0.344493	6.41967e-94	9.37079e-90
Sdhb	2	-0.303164	9.41352e-94	1.37409e-89
Mcl1	2	0.414174	1.41913e-93	2.07151e-89
Pycard	2	-0.584996	2.05682e-93	3.00234e-89
Aurkaip1	2	-0.311997	2.15581e-93	3.14684e-89
Emp3	2	-0.357173	2.79018e-93	4.07282e-89
Scand1	2	-0.272629	4.8756e-93	7.11692e-89
Prdx1	2	-0.430573	5.76469e-93	8.41472e-89
Capns1	2	-0.52046	7.38956e-93	1.07865e-88
Vasp	2	-0.537706	8.08015e-93	1.17946e-88
Ost4	2	-0.302211	1.75217e-92	2.55764e-88
Glrx	2	-0.704511	1.83535e-92	2.67906e-88
Gimap5	2	-0.355991	2.33727e-92	3.41171e-88
Tsc22d3	2	0.693822	2.38124e-92	3.4759e-88
Acot7	2	-0.707849	3.20845e-92	4.68337e-88
Arpp19	2	-0.302697	6.37398e-92	9.3041e-88
Plaat3	2	-0.534256	6.73508e-92	9.83119e-88
Cks2	2	-0.5764	9.04683e-92	1.32057e-87
Snu13	2	0.388369	9.57942e-92	1.39831e-87
Tnfrsf9	2	-0.935385	9.89438e-92	1.44428e-87
Pstpip1	2	-0.619152	1.15503e-91	1.686e-87
Itgb2	2	-0.53945	1.42356e-91	2.07797e-87
Sumo1	2	-0.351127	1.50031e-91	2.19001e-87
Mif4gd	2	-0.487273	1.69501e-91	2.47421e-87
Esd	2	-0.460113	1.98027e-91	2.89059e-87
Ube2l3	2	-0.399091	1.98695e-91	2.90034e-87
Ywhaz	2	-0.333095	2.32668e-91	3.39626e-87
Sell	2	1.08192	2.44015e-91	3.56189e-87
Celf2	2	-0.467176	2.46403e-91	3.59675e-87
Pak2	2	-0.30114	5.47028e-91	7.98497e-87
Psma5	2	-0.367046	5.80494e-91	8.47348e-87
Sdf4	2	-0.658633	6.02954e-91	8.80131e-87
Tpm4	2	-0.605936	9.77204e-91	1.42642e-86
Micos10	2	-0.284324	1.31943e-90	1.92597e-86
Tmem234	2	-0.289387	1.79548e-90	2.62086e-86
Malat1	2	0.403978	1.84351e-90	2.69097e-86
Rps15	2	0.27267	2.22574e-90	3.24891e-86
Dctn3	2	-0.396538	2.94679e-90	4.30143e-86
Fam49b	2	-0.304169	3.4651e-90	5.05801e-86
Itgal	2	-0.64551	3.58787e-90	5.23722e-86
Gpx4	2	-0.470718	7.11294e-90	1.03828e-85
Higd2a	2	-0.210772	1.1132e-89	1.62494e-85
Cuta	2	-0.369285	1.13214e-89	1.65258e-85
Ube2v1	2	-0.405869	1.36902e-89	1.99836e-85
Srrm1	2	-0.254814	1.60829e-89	2.34762e-85
Tpi1	2	-0.720032	1.67813e-89	2.44957e-85
Atpif1	2	-0.43173	3.25446e-89	4.75053e-85
Lsm5	2	-0.2127	3.99529e-89	5.83193e-85
Sytl3	2	-0.70886	4.913e-89	7.17151e-85
Ptprc	2	-0.459427	5.23371e-89	7.63965e-85
Sla	2	-0.730543	6.19714e-89	9.04596e-85
Iqgap1	2	-0.577343	9.73335e-89	1.42078e-84
Atp5k	2	-0.259631	1.02851e-88	1.50131e-84
Wdr83os	2	-0.218015	1.06728e-88	1.5579e-84
Rpl6	2	0.374081	1.08666e-88	1.5862e-84
Wdr1	2	-0.370407	1.7357e-88	2.5336e-84
H2-D1	2	-0.555579	2.01115e-88	2.93567e-84
Dbi	2	-0.470224	3.30204e-88	4.81998e-84
Rnf166	2	-0.31684	6.2287e-88	9.09203e-84
Gm10501	2	1.08321	6.42849e-88	9.38366e-84
Lilrb4a	2	-0.790547	1.24587e-87	1.8186e-83
Cmpk1	2	-0.413632	1.33076e-87	1.94251e-83
Cd37	2	-0.336247	1.49524e-87	2.1826e-83
Tln1	2	-0.453099	1.61338e-87	2.35506e-83
Slc38a2	2	0.711022	1.79273e-87	2.61685e-83
Zap70	2	-0.600882	1.89419e-87	2.76495e-83
Tcea1	2	-0.288488	2.20171e-87	3.21383e-83
Tecr	2	-0.334382	2.57163e-87	3.7538e-83
Sys1	2	-0.427652	2.97619e-87	4.34435e-83
Ndufa4	2	-0.413431	3.14503e-87	4.59079e-83
Srp14	2	-0.249258	3.18794e-87	4.65344e-83
Sqstm1	2	-0.5119	3.57977e-87	5.22539e-83
Eif3c	2	-0.501347	4.97817e-87	7.26664e-83
Atp5a1	2	-0.236194	1.2173e-86	1.77689e-82
Sf3b5	2	-0.333792	1.55044e-86	2.26318e-82
Cdk2ap2	2	-0.234138	1.79406e-86	2.61879e-82
Sms	2	-0.400289	2.05711e-86	3.00276e-82
Epsti1	2	-0.478845	2.95407e-86	4.31206e-82
Calm2	2	-0.305084	3.0657e-86	4.47501e-82
Ghitm	2	-0.295247	3.49315e-86	5.09895e-82
Brk1	2	-0.409434	4.0896e-86	5.96959e-82
Cops9	2	-0.334231	4.69799e-86	6.85765e-82
Akap13	2	-0.366836	4.90833e-86	7.16469e-82
Prdx5	2	-0.248683	7.08537e-86	1.03425e-81
Pdia3	2	-0.506918	8.29623e-86	1.211e-81
Grap	2	-0.561259	9.56019e-86	1.3955e-81
Rer1	2	-0.304074	1.19932e-85	1.75065e-81
Uqcrfs1	2	-0.258729	1.33938e-85	1.9551e-81
Nudt21	2	-0.246925	1.88169e-85	2.7467e-81
Capza2	2	-0.302179	1.91553e-85	2.7961e-81
Orai1	2	-0.576976	2.02024e-85	2.94894e-81
H2-Q7	2	-0.497251	2.32274e-85	3.3905e-81
Nfkbib	2	-0.603597	2.65785e-85	3.87966e-81
Cd3g	2	-0.31278	2.93562e-85	4.28512e-81
Rab8a	2	-0.329705	2.99033e-85	4.36499e-81
Bsg	2	-0.46399	3.31337e-85	4.83653e-81
Coro1a	2	-0.635322	3.46273e-85	5.05454e-81
Rpl22l1	2	0.386272	4.49811e-85	6.56589e-81
Cope	2	-0.290319	4.79165e-85	6.99437e-81
Dazap2	2	-0.21422	4.86172e-85	7.09665e-81
Cap1	2	-0.441593	5.83659e-85	8.51968e-81
Tram1	2	-0.458778	6.12754e-85	8.94437e-81
Gimap1	2	-0.360861	8.03601e-85	1.17302e-80
Psmb6	2	-0.344367	1.07167e-84	1.56431e-80
Prdx6	2	-0.354275	1.29022e-84	1.88333e-80
Vdac2	2	-0.26672	1.50899e-84	2.20268e-80
Arl6ip5	2	-0.229203	2.51099e-84	3.66529e-80
Psma3	2	-0.207947	3.47023e-84	5.0655e-80
Aopep	2	-0.628543	4.07354e-84	5.94615e-80
Mrpl20	2	-0.407931	5.88254e-84	8.58674e-80
Cbx3	2	-0.31977	7.17543e-84	1.0474e-79
Nfkbiz	2	-0.723051	8.6135e-84	1.25731e-79
Hilpda	2	-0.93555	8.99989e-84	1.31371e-79
Jpt1	2	-0.307664	1.00844e-83	1.47202e-79
2022-09-09	2	-0.298877	2.14442e-83	3.13022e-79
Tgfb1	2	-0.533135	2.36621e-83	3.45395e-79
Snrpc	2	-0.379932	3.5932e-83	5.245e-79
Map2k3	2	-0.628865	5.8296e-83	8.50947e-79
Eif3a	2	-0.27269	1.00402e-82	1.46557e-78
Rps5	2	0.3493	1.13802e-82	1.66117e-78
Ube2s	2	0.256952	1.34479e-82	1.963e-78
Ubl3	2	-0.675696	3.40719e-82	4.97348e-78
H13	2	-0.251799	3.66037e-82	5.34304e-78
Rpl31	2	0.229803	5.03272e-82	7.34627e-78
Atp2b1	2	-0.717497	5.29017e-82	7.72207e-78
Slc3a2	2	-0.607438	1.14506e-81	1.67145e-77
Sh3bgrl	2	-0.646462	1.28746e-81	1.87931e-77
Snhg1	2	0.52303	1.35172e-81	1.9731e-77
Eloc	2	-0.219885	3.30587e-81	4.82558e-77
Mtdh	2	-0.438839	4.98942e-81	7.28305e-77
Ech1	2	-0.484811	5.75252e-81	8.39696e-77
Sh2d1a	2	-0.533362	8.25996e-81	1.20571e-76
Vps28	2	-0.22138	8.3989e-81	1.22599e-76
Sin3b	2	-0.215722	9.24371e-81	1.3493e-76
H2-K1	2	-0.51759	1.37343e-80	2.0048e-76
Eef1b2	2	0.271483	1.52777e-80	2.23008e-76
Prdx2	2	-0.424301	1.58205e-80	2.30931e-76
Tmem179b	2	-0.37727	1.99571e-80	2.91314e-76
Psmb2	2	-0.384638	2.12219e-80	3.09776e-76
Rinl	2	-0.377036	4.33713e-80	6.3309e-76
Slamf7	2	-0.64496	7.14834e-80	1.04344e-75
Lpxn	2	-0.597211	8.45344e-80	1.23395e-75
Stk24	2	-0.460258	1.18317e-79	1.72707e-75
Smndc1	2	-0.227086	1.66517e-79	2.43065e-75
Mbd2	2	-0.420395	1.73617e-79	2.53429e-75
Hspa8	2	0.464964	1.91545e-79	2.79598e-75
Rap1a	2	-0.352585	1.91865e-79	2.80066e-75
Phf5a	2	-0.339402	2.3525e-79	3.43395e-75
Ctla2b	2	-0.686783	2.8015e-79	4.08934e-75
Runx3	2	-0.289056	3.25375e-79	4.74949e-75
Casp3	2	-0.538985	4.14881e-79	6.05602e-75
Ubxn1	2	-0.240096	4.35703e-79	6.35995e-75
Anp32b	2	-0.253434	5.5269e-79	8.06762e-75
Uqcrb	2	-0.246369	5.7374e-79	8.37488e-75
B2m	2	-0.454978	6.01012e-79	8.77297e-75
Fgfr1op2	2	-0.495481	7.65851e-79	1.11791e-74
D16Ertd472e	2	-0.544142	9.19378e-79	1.34202e-74
Map2k2	2	-0.384425	1.04756e-78	1.52912e-74
Serf2	2	-0.395061	1.08233e-78	1.57987e-74
Ndufa8	2	-0.356027	1.13194e-78	1.65229e-74
Med10	2	-0.375292	1.2223e-78	1.78419e-74
Nfkbia	2	-0.558744	2.69446e-78	3.9331e-74
Icam1	2	-0.742288	3.93112e-78	5.73826e-74
Rplp2	2	0.340961	5.09961e-78	7.4439e-74
Ndufb8	2	-0.332519	6.65957e-78	9.72098e-74
Ptbp3	2	-0.346575	1.04499e-77	1.52537e-73
Rbms1	2	-0.436341	1.14655e-77	1.67362e-73
B4galnt1	2	-0.245707	1.32496e-77	1.93405e-73
1810058I24Rik	2	-0.390346	1.33306e-77	1.94587e-73
Fundc2	2	-0.293585	1.36809e-77	1.99701e-73
[truncated: 6,061 more rows]
