# Supplementary material for: Acquisition of suppressive function by conventional T cells limits anti-tumor immunity upon Treg depletion
Source: Sci Immunol. Author manuscript; Available in PMC 2024 Jan 5. (PMC7615475; doi:10.1126/sciimmunol.abo5558)
Supplement: Data file S4 [file EMS192862-supplement-Data_file_S4.xlsx]

## Sheet: Sheet 1
Data file S4. Differentially expressed genes significantly up-/down-regulated within subclusters in cluster 0 identified using scRNA-Seq of T cells isolated from B16 tumors 18 days following tumor implantation in Foxp3EGFP-DTR animals administered either PBS or DTx.
Gene name	Cluster	avg_log2FC	p value	q value
Hspa1b	0	-2.06367	1.63702e-59	2.38956e-55
Zfp36	0	-1.42092	3.86139e-54	5.63647e-50
Hsp90aa1	0	-1.188	3.71344e-45	5.42051e-41
Hspa1a	0	-1.95809	7.31003e-45	1.06705e-40
Dusp1	0	-1.18742	5.76153e-41	8.41011e-37
Jun	0	-1.65308	7.22711e-39	1.05494e-34
Junb	0	-0.790988	1.15135e-35	1.68062e-31
Hsp90ab1	0	-0.626545	4.22915e-31	6.17329e-27
Fos	0	-1.41351	1.76407e-30	2.57502e-26
Jund	0	-0.725286	2.4653e-29	3.5986e-25
Ier2	0	-0.796368	4.04414e-29	5.90323e-25
Dnajb1	0	-1.04445	1.28936e-28	1.88208e-24
Klf2	0	-1.25969	6.20843e-25	9.06245e-21
Ubc	0	-0.684752	1.73074e-24	2.52635e-20
Ppp1r15a	0	-0.735009	5.78281e-24	8.44117e-20
Id2	0	-0.762308	1.22824e-23	1.79287e-19
Klf6	0	-0.698728	2.13548e-22	3.11715e-18
Txnip	0	-0.838776	7.43029e-22	1.0846e-17
Ddit4	0	-0.828515	6.31232e-21	9.21409e-17
Areg	0	-1.79976	1.57419e-19	2.29785e-15
Egr1	0	-1.12244	2.19433e-19	3.20306e-15
Hsph1	0	-0.767537	2.2377e-19	3.26637e-15
Zfp36l1	0	-0.643298	3.21511e-19	4.6931e-15
Ifitm3	0	0.676411	1.75472e-18	2.56136e-14
Rgs2	0	-0.890938	7.23198e-18	1.05565e-13
Gem	0	-0.710734	1.28654e-17	1.87797e-13
Ifitm2	0	0.637895	1.04959e-16	1.53208e-12
Il4	0	-1.41523	1.81458e-16	2.64875e-12
Nfkbid	0	-0.642386	2.06668e-15	3.01673e-11
Phlda1	0	-0.791756	9.21983e-15	1.34582e-10
Dusp2	0	-0.648078	1.3898e-14	2.02869e-10
Samhd1	0	-0.532304	1.51777e-14	2.21549e-10
Nfkbia	0	-0.523941	2.21246e-14	3.22953e-10
Fosb	0	-0.714657	6.35043e-14	9.26972e-10
Tent5a	0	-0.625836	6.56381e-14	9.58119e-10
Cdk11b	0	-0.521582	2.90492e-13	4.24032e-09
Cd8b1	0	-0.746839	4.68142e-13	6.83347e-09
Cebpb	0	-0.557541	7.04292e-13	1.02806e-08
Csrnp1	0	-0.590639	7.46032e-13	1.08898e-08
Serpinb9	0	0.757432	8.72776e-13	1.27399e-08
Ifi27l2a	0	-0.678992	1.01778e-12	1.48565e-08
Hspe1	0	-0.704862	6.53964e-12	9.54591e-08
Mif	0	0.575495	1.06675e-11	1.55714e-07
Gramd3	0	0.613865	1.5618e-11	2.27976e-07
Mt1	0	-0.948121	3.43276e-11	5.01079e-07
Tnf	0	-0.58204	1.5316e-10	2.23568e-06
Isg15	0	-0.573228	7.54141e-09	0.000110082
Il1rl1	0	-0.526034	1.58885e-07	0.00231924
Lilr4b	0	0.505761	4.70036e-07	0.00686111
Snhg15	0	-0.542857	1.75614e-05	0.256344
Tnfrsf4	1	-1.95988	8.96512e-75	1.30864e-70
Odc1	1	-1.8556	5.68351e-68	8.29622e-64
Id2	1	1.28096	8.283e-61	1.20907e-56
Vps37b	1	-1.5845	4.83082e-59	7.05155e-55
Tnfaip3	1	-1.15758	2.22132e-58	3.24246e-54
Klf2	1	1.59381	6.60235e-54	9.63744e-50
Ifitm1	1	1.67437	1.18099e-53	1.72388e-49
Hspa1b	1	1.25036	2.56711e-53	3.74722e-49
Jun	1	1.56729	9.61794e-53	1.40393e-48
Pim1	1	-1.14039	2.5968e-52	3.79055e-48
Ubald2	1	-1.46152	1.73769e-50	2.5365e-46
S100a4	1	0.75313	4.69583e-47	6.8545e-43
Bcl2a1b	1	-1.23428	3.05432e-44	4.45839e-40
Mxd1	1	-1.46247	1.20324e-42	1.75636e-38
Txnip	1	0.812871	9.42611e-35	1.37593e-30
Bcl2a1d	1	-1.28043	1.35896e-34	1.98367e-30
Srgn	1	-0.635407	1.36168e-33	1.98764e-29
Gadd45b	1	-1.2159	3.75342e-33	5.47887e-29
Hspa1a	1	1.26668	4.41415e-33	6.44333e-29
Ifitm3	1	0.792985	1.00533e-32	1.46748e-28
Ifng	1	1.10873	2.31128e-32	3.37377e-28
Nkg7	1	0.708348	6.26635e-32	9.14699e-28
Ramp3	1	-1.43266	7.80756e-31	1.13967e-26
Dusp10	1	-1.29658	7.90379e-27	1.15372e-22
Ms4a4b	1	0.668872	4.5058e-26	6.57711e-22
Samsn1	1	-0.956521	1.20853e-25	1.76409e-21
Hsp90aa1	1	0.713426	2.75979e-25	4.02847e-21
Crem	1	-1.00555	3.86413e-25	5.64047e-21
Nr4a1	1	-0.964713	5.11062e-25	7.45997e-21
Tnfrsf18	1	-0.906462	1.14273e-24	1.66804e-20
Icos	1	-0.812439	2.22087e-24	3.2418e-20
Tgif1	1	-0.993331	4.10155e-24	5.98703e-20
Ifrd1	1	-0.868631	8.847e-24	1.2914e-19
Hilpda	1	-1.15564	1.25853e-23	1.83707e-19
Ctla4	1	-1.01461	1.81838e-23	2.65429e-19
Rora	1	-0.956912	2.07183e-23	3.02424e-19
Nr4a3	1	-1.13923	3.82433e-23	5.58237e-19
Areg	1	-2.11305	5.78341e-23	8.44205e-19
Ifitm2	1	0.74825	7.17801e-23	1.04777e-18
Tnfrsf9	1	-1.29524	1.29303e-22	1.88743e-18
Cxcr6	1	0.716991	6.14936e-21	8.97622e-17
Ppp1cc	1	-0.796472	1.48961e-20	2.17438e-16
Got1	1	-0.966167	3.78099e-20	5.51911e-16
Bhlhe40	1	-0.57643	6.01988e-20	8.78722e-16
Gramd3	1	-0.862164	6.67811e-20	9.74803e-16
Cd69	1	0.811047	7.69198e-20	1.1228e-15
Jak2	1	-0.828014	1.0741e-19	1.56787e-15
Itk	1	-0.766322	1.1533e-18	1.68347e-14
Ubc	1	0.611625	1.61385e-18	2.35574e-14
Fosl2	1	-0.851844	1.86919e-18	2.72846e-14
Kdm6b	1	-0.881685	2.72193e-18	3.97321e-14
Dusp2	1	0.950996	3.26129e-18	4.7605e-14
Rhob	1	0.856561	3.39875e-18	4.96115e-14
Il21r	1	-0.859662	3.61939e-18	5.28323e-14
Dusp5	1	-0.754687	4.12147e-18	6.01611e-14
Skil	1	-0.782585	2.79115e-17	4.07424e-13
Hif1a	1	-0.65959	4.16485e-17	6.07943e-13
Rel	1	-0.812851	5.06999e-17	7.40067e-13
Il4ra	1	-0.823031	5.4277e-17	7.92282e-13
Zc3h12a	1	-0.817387	6.81161e-17	9.94291e-13
Csrnp1	1	-0.693209	1.11935e-16	1.63392e-12
Dennd4a	1	-0.718952	1.21254e-16	1.76994e-12
Serpinb9	1	-0.906731	2.14566e-16	3.13202e-12
Stk17b	1	-0.621211	2.92081e-16	4.26351e-12
Elovl5	1	-0.697083	1.24461e-15	1.81675e-11
Zyx	1	0.662493	2.02807e-15	2.96038e-11
Neurl3	1	-0.804087	3.29591e-15	4.81104e-11
Isy1	1	-0.720673	3.6339e-15	5.3044e-11
Tmem64	1	-0.767884	5.4216e-15	7.9139e-11
P2ry10	1	-0.717233	7.48467e-15	1.09254e-10
Kdm2b	1	-0.697484	8.27943e-15	1.20855e-10
Slc3a2	1	-0.725542	9.60665e-15	1.40228e-10
Orai1	1	-0.697676	1.17464e-14	1.71463e-10
Il2ra	1	-0.842174	3.4336e-14	5.01203e-10
Gna13	1	-0.602339	3.86287e-14	5.63863e-10
Ifi27l2a	1	-0.660675	4.05813e-14	5.92365e-10
Ctsw	1	0.583296	4.34672e-14	6.34491e-10
Tgfb1	1	-0.763519	5.63927e-14	8.23164e-10
Snhg15	1	-1.02928	8.83014e-14	1.28893e-09
Sla	1	-0.659318	9.59203e-14	1.40015e-09
Ms4a6b	1	0.542662	1.09837e-13	1.60328e-09
Cd5	1	-0.644448	1.88183e-13	2.74691e-09
Tnfsf11	1	-0.964068	3.27878e-13	4.78604e-09
Lgals3	1	0.542475	3.4111e-13	4.97918e-09
Lmnb1	1	-0.783559	3.43948e-13	5.02061e-09
Cdkn1a	1	-0.769312	3.90338e-13	5.69776e-09
Icam1	1	-0.777496	4.76439e-13	6.95458e-09
Cd48	1	0.560861	4.9223e-13	7.18508e-09
Gata3	1	-0.716863	6.08944e-13	8.88876e-09
Gpr132	1	-0.616753	7.30863e-13	1.06684e-08
Fth1	1	-0.513091	9.75055e-13	1.42329e-08
Tigit	1	-0.706172	1.1837e-12	1.72784e-08
Traf1	1	-0.638787	2.14673e-12	3.13359e-08
Rab8b	1	-0.604431	2.21874e-12	3.2387e-08
Cnbp	1	-0.511253	2.74793e-12	4.01116e-08
Tent5a	1	-0.689316	2.80018e-12	4.08742e-08
Dnajb1	1	0.672116	3.85997e-12	5.6344e-08
Nfkb2	1	-0.533801	4.04425e-12	5.90339e-08
Nr3c1	1	-0.621883	4.07346e-12	5.94603e-08
Ifnar1	1	-0.596594	4.26868e-12	6.231e-08
Sytl3	1	-0.627445	6.76063e-12	9.86849e-08
Ddit4	1	0.706274	6.82985e-12	9.96953e-08
Il4	1	-1.0223	7.11123e-12	1.03803e-07
Batf	1	-0.695946	8.35821e-12	1.22005e-07
Nfkbiz	1	-0.636721	1.38657e-11	2.02397e-07
Sdf4	1	-0.652036	1.41079e-11	2.05932e-07
Per1	1	-0.572459	1.67914e-11	2.45103e-07
Gpx4	1	-0.607036	1.72402e-11	2.51655e-07
Slc25a19	1	-0.583679	1.98118e-11	2.89193e-07
Sh2d2a	1	-0.589621	3.46652e-11	5.06008e-07
Litaf	1	-0.654075	4.55799e-11	6.65329e-07
Chd7	1	-0.576428	7.98207e-11	1.16514e-06
Relb	1	-0.567508	9.50152e-11	1.38694e-06
Prdx6	1	-0.573428	1.29637e-10	1.89231e-06
Dgat1	1	-0.684033	1.36196e-10	1.98805e-06
Nfkbib	1	-0.598076	1.36639e-10	1.99452e-06
Izumo1r	1	-0.549676	1.63837e-10	2.39152e-06
Ier2	1	0.512743	1.74989e-10	2.55432e-06
Nr4a2	1	-0.542026	2.7582e-10	4.02615e-06
AA467197	1	0.612958	4.61944e-10	6.743e-06
Irf2bp2	1	-0.520035	1.21978e-09	1.78052e-05
Satb1	1	-0.579031	1.41738e-09	2.06895e-05
Birc3	1	-0.511427	1.73575e-09	2.53368e-05
Tapbp	1	-0.501895	1.78594e-09	2.60693e-05
Uhrf2	1	-0.541123	2.97459e-09	4.342e-05
Klrd1	1	0.76779	3.96302e-09	5.78482e-05
Bcl3	1	-0.552179	4.35321e-09	6.35438e-05
Lmna	1	-0.826889	5.0255e-09	7.33573e-05
Il1rl1	1	-0.669152	6.79764e-09	9.92251e-05
Lgals7	1	-0.946796	7.32024e-09	0.000106854
Ccnd3	1	0.505697	1.02289e-08	0.000149312
Tnfsf8	1	-0.589863	1.76595e-08	0.000257776
Suco	1	-0.510057	3.80884e-08	0.000555976
Tnf	1	0.608376	6.05445e-08	0.000883767
Ccr8	1	-0.609644	6.6582e-08	0.000971898
Gm21887	1	-0.550498	9.02619e-08	0.00131755
Egr1	1	0.625804	1.58612e-07	0.00231526
Serpinb6b	1	-0.589894	2.13793e-07	0.00312073
Emb	1	-0.51855	2.59582e-07	0.00378912
Rgs2	1	-0.501384	5.64299e-07	0.00823707
Zfp36l1	1	-0.524936	8.75205e-07	0.0127754
Pdcd1	1	-0.526628	3.14711e-06	0.0459384
Ly6c2	1	0.545887	2.3719e-05	0.346227
Mt1	1	-0.616871	0.000189684	1
Gzmb	1	-0.67797	0.00350909	1
Nkg7	2	-2.02775	7.76849e-85	1.13397e-80
Dusp10	2	1.63483	6.16378e-68	8.99727e-64
S100a4	2	-1.00696	3.2985e-52	4.81482e-48
Il4	2	1.43836	1.19965e-50	1.75113e-46
AW112010	2	-1.06066	4.30216e-49	6.27986e-45
Ctsw	2	-1.40315	4.7292e-46	6.90322e-42
Ifitm1	2	-3.23317	1.23332e-41	1.80027e-37
Ifng	2	-1.72462	3.68989e-41	5.38613e-37
Ccl5	2	-2.54452	5.37679e-39	7.8485e-35
Gata3	2	1.04894	9.92797e-38	1.44919e-33
Tnfaip3	2	0.791591	1.53422e-36	2.2395e-32
Tnfrsf4	2	0.859397	3.73965e-36	5.45876e-32
Ramp3	2	1.21731	1.27994e-34	1.86833e-30
Ly6c2	2	-1.91395	5.37378e-33	7.84411e-29
Rplp1	2	0.50092	4.40314e-32	6.42726e-28
Cysltr1	2	0.835825	4.84671e-32	7.07474e-28
Pdlim4	2	0.690275	3.39933e-31	4.962e-27
Hopx	2	-0.690745	2.10886e-26	3.0783e-22
Klrd1	2	-1.34652	1.09039e-25	1.59164e-21
Lgals7	2	1.09329	1.00753e-24	1.4707e-20
Areg	2	1.13454	2.83345e-24	4.13599e-20
Tmem64	2	0.858782	3.80865e-23	5.55948e-19
Cxcr6	2	-0.85438	9.29123e-22	1.35624e-17
Klrc1	2	-1.1327	1.37371e-21	2.0052e-17
AA467197	2	-0.986017	4.51735e-21	6.59397e-17
Lgals3	2	-0.859732	2.94212e-20	4.29461e-16
Ms4a4b	2	-0.733237	4.24473e-20	6.19604e-16
Gapdh	2	-0.543265	9.60723e-18	1.40237e-13
Jak2	2	0.764541	4.25223e-17	6.20698e-13
Ccr4	2	0.50687	4.78578e-17	6.9858e-13
Cd8b1	2	-1.06934	5.43915e-16	7.93953e-12
Rab4a	2	0.701164	7.55563e-16	1.1029e-11
Elovl5	2	0.754604	2.0482e-15	2.98976e-11
Ppp1r15a	2	0.66203	7.30073e-15	1.06569e-10
Id2	2	-0.745079	1.32653e-14	1.93634e-10
Cd69	2	-0.605985	1.6843e-14	2.45857e-10
Eno1	2	-0.597075	2.60039e-14	3.79578e-10
Dusp2	2	-0.857094	2.89088e-14	4.21982e-10
Cxcr3	2	-0.747944	5.31156e-14	7.75328e-10
Satb1	2	0.694868	8.33276e-14	1.21633e-09
Cd40lg	2	0.749279	1.09049e-13	1.59179e-09
Efhd2	2	-0.557211	1.17238e-13	1.71132e-09
Ndrg1	2	0.882179	1.93917e-13	2.83061e-09
Anxa2	2	-0.703226	2.01285e-13	2.93816e-09
Slamf7	2	-0.551651	1.57595e-12	2.30041e-08
Tent5a	2	0.783277	1.676e-12	2.44646e-08
Tgfb1	2	0.66773	1.83609e-12	2.68014e-08
Elf1	2	0.613365	2.20017e-12	3.21159e-08
Ifitm3	2	-0.773794	2.31302e-12	3.37631e-08
Cd48	2	-0.556459	4.45423e-12	6.50183e-08
Pdcd1	2	-0.575056	6.81795e-12	9.95216e-08
Carhsp1	2	0.525362	1.05507e-11	1.54008e-07
Il18r1	2	-0.545202	1.79172e-11	2.61538e-07
Paxbp1	2	0.641814	1.84074e-11	2.68692e-07
Mif	2	-0.533765	2.58087e-11	3.7673e-07
Dnajc15	2	-0.575249	2.76206e-11	4.03178e-07
Csrnp1	2	0.63203	2.93817e-11	4.28884e-07
Slamf1	2	-0.514715	7.50835e-11	1.09599e-06
Tpi1	2	-0.619539	9.44364e-11	1.37849e-06
Itgb1	2	0.508816	1.19645e-10	1.74646e-06
Ms4a6b	2	-0.530406	1.30907e-10	1.91085e-06
Litaf	2	-0.652424	1.33545e-10	1.94936e-06
Gzma	2	-1.31677	1.74538e-10	2.54773e-06
Clec2d	2	-0.574289	2.29862e-10	3.35529e-06
Tnf	2	-0.657855	6.50366e-10	9.4934e-06
Ltb	2	-0.602282	8.36197e-10	1.2206e-05
Il4ra	2	0.704711	8.81665e-10	1.28697e-05
Ctsd	2	-0.51601	1.14403e-09	1.66994e-05
Tnfsf8	2	0.572956	2.9351e-09	4.28437e-05
Txnip	2	-0.57995	5.58665e-09	8.15484e-05
Got1	2	0.596857	7.56608e-09	0.000110442
Smco4	2	0.544762	8.74358e-09	0.00012763
Jun	2	-0.647777	9.83735e-09	0.000143596
1500009L16Rik	2	0.559731	1.28711e-08	0.000187879
Aff4	2	0.674165	1.85726e-08	0.000271104
Gzmb	2	-0.568685	2.11223e-08	0.000308322
Ikzf2	2	-0.551592	2.40206e-08	0.000350629
Tnfsf11	2	0.771236	2.74397e-08	0.000400538
Arl5b	2	0.619214	2.83122e-08	0.000413273
Ifitm2	2	-0.566383	5.04202e-08	0.000735984
Atf3	2	0.566375	1.29501e-06	0.0189033
Vps37b	2	0.519608	2.52966e-06	0.0369255
Mxd1	2	0.501746	1.01817e-05	0.148623
Klf2	2	-0.698619	1.42943e-05	0.208653
Neurl3	2	0.624855	2.44791e-05	0.357322
Gpx4	2	0.528414	2.54348e-05	0.371271
Bcl2a1d	2	0.569973	5.85398e-05	0.854506
Ifitm2	3	-2.17666	1.55605e-74	2.27136e-70
Ifitm3	3	-1.82092	3.43412e-63	5.01278e-59
Ccl5	3	1.75573	1.65644e-50	2.41791e-46
Foxp3	3	0.726494	1.67384e-43	2.4433e-39
Malat1	3	0.769346	5.28022e-42	7.70754e-38
Ikzf2	3	1.16627	5.6187e-41	8.20161e-37
Zfp36l1	3	1.00164	8.4975e-41	1.24038e-36
Zfp36	3	0.766893	6.86329e-37	1.00183e-32
Lmna	3	1.14151	5.52446e-32	8.06406e-28
Ifi27l2a	3	0.945172	2.52744e-30	3.68931e-26
Lgals1	3	-0.718923	4.65914e-30	6.80095e-26
Cxcr4	3	0.908796	2.86874e-29	4.1875e-25
Junb	3	0.532741	5.1956e-28	7.58402e-24
Tox	3	0.733264	8.6592e-27	1.26398e-22
Cd8a	3	0.743868	1.79551e-26	2.62091e-22
Klrg1	3	1.30961	9.16052e-26	1.33716e-21
Ctla4	3	0.997132	1.7085e-25	2.4939e-21
Ccl4	3	1.75623	1.73827e-25	2.53735e-21
Smad7	3	0.752822	2.06147e-25	3.00912e-21
Cd8b1	3	0.870926	3.39023e-25	4.94872e-21
Rgs16	3	0.776294	3.03765e-23	4.43406e-19
Hsp90aa1	3	0.68668	4.60685e-23	6.72462e-19
Nfkbia	3	0.529414	1.628e-22	2.37639e-18
Ly6a	3	-0.691306	1.91636e-22	2.79731e-18
Btg1	3	0.568898	3.41181e-22	4.98022e-18
Nrip1	3	0.729727	2.66107e-21	3.88436e-17
Jund	3	0.50857	3.35397e-21	4.89578e-17
Hspa1b	3	0.578265	6.22882e-21	9.09221e-17
Rgs2	3	0.784344	6.40622e-21	9.35116e-17
Hspa1a	3	0.536832	1.60128e-20	2.33738e-16
Nr4a1	3	0.74063	5.55147e-20	8.10348e-16
Mmd	3	0.607574	2.24567e-19	3.27801e-15
Odc1	3	0.717151	2.92837e-19	4.27454e-15
Lgals7	3	-1.6448	7.90803e-19	1.15433e-14
Dusp1	3	0.565544	1.65858e-18	2.42104e-14
Cd74	3	0.887861	3.29797e-18	4.81404e-14
Gm45716	3	0.872384	3.41104e-18	4.9791e-14
Ifitm1	3	-1.58634	1.49826e-17	2.18701e-13
Cd27	3	0.506673	3.51333e-17	5.12841e-13
Stat1	3	0.783117	5.83356e-17	8.51525e-13
Dennd4a	3	0.529973	1.66684e-16	2.43309e-12
Dnajb1	3	0.547293	8.4322e-16	1.23085e-11
Ifi209	3	0.545999	9.59569e-16	1.40068e-11
Ikzf3	3	0.564687	3.24337e-15	4.73434e-11
Gem	3	0.692841	5.38054e-15	7.85398e-11
Nr4a2	3	0.546962	7.67237e-15	1.11994e-10
Klf6	3	0.629254	9.90308e-15	1.44555e-10
Ubald2	3	0.651419	1.28013e-14	1.8686e-10
Tgif1	3	0.663466	3.00497e-14	4.38635e-10
Tut4	3	0.589596	3.50619e-14	5.11798e-10
Selenop	3	0.51488	4.20919e-14	6.14415e-10
Ifi213	3	0.627016	5.39951e-14	7.88166e-10
Saraf	3	0.559815	5.73575e-14	8.37247e-10
Nfkbid	3	0.590991	6.75898e-14	9.86609e-10
Tnfrsf1b	3	0.579596	7.57133e-14	1.10519e-09
Cxcl10	3	0.652625	8.47822e-14	1.23757e-09
Cd83	3	0.780869	1.30866e-13	1.91025e-09
Itga4	3	0.50521	3.50401e-13	5.1148e-09
Ldha	3	-0.584126	3.79098e-13	5.5337e-09
Fth1	3	0.537416	7.30211e-13	1.06589e-08
Tagap	3	0.508849	8.22177e-13	1.20013e-08
AA467197	3	-0.840401	1.24577e-12	1.81845e-08
Glrx	3	0.674507	3.81542e-12	5.56936e-08
Rnaset2b	3	0.551722	6.13517e-12	8.95551e-08
Rel	3	0.552259	1.09203e-11	1.59403e-07
Fosl2	3	0.561189	1.88853e-11	2.75669e-07
Ifnar2	3	0.51697	2.12844e-11	3.10689e-07
Wnk1	3	0.598478	3.07414e-11	4.48733e-07
Irf7	3	0.621868	3.07513e-11	4.48876e-07
Nr4a3	3	0.533919	1.09096e-10	1.59247e-06
Itpkb	3	0.524287	1.3111e-10	1.91381e-06
Kdm2b	3	0.546674	1.70082e-10	2.48269e-06
Itgav	3	0.607336	1.81268e-10	2.64597e-06
Fip1l1	3	0.522382	3.58021e-10	5.22604e-06
Cd40lg	3	-0.606368	4.75567e-10	6.94185e-06
Fas	3	0.531433	5.33159e-10	7.78253e-06
Ddx3x	3	0.511686	1.20251e-09	1.7553e-05
Socs3	3	0.508452	1.6352e-09	2.38691e-05
Bst2	3	0.663832	2.03871e-09	2.97591e-05
Ctss	3	0.500423	3.24372e-09	4.73486e-05
Il4	3	-1.1633	3.60563e-08	0.000526314
Gpx1	3	0.51373	3.69694e-08	0.000539643
Izumo1r	3	0.584391	3.72444e-08	0.000543657
Satb1	3	-0.689773	6.35447e-08	0.000927561
Lilr4b	3	-0.677873	8.11463e-08	0.00118449
Abhd17c	3	-0.563845	9.88937e-08	0.00144355
Serpinb9	3	-0.740011	1.78494e-07	0.00260548
Klk8	3	-0.523685	4.20804e-07	0.00614248
Isg15	3	0.801866	4.43965e-07	0.00648055
Cebpb	3	0.577489	4.53067e-07	0.00661342
Itgb1	3	-0.508035	5.08635e-07	0.00742455
Plac8	3	-0.993023	1.5617e-06	0.0227961
Lmnb1	3	0.557675	1.71538e-06	0.0250394
1500009L16Rik	3	-0.622929	2.8566e-06	0.0416978
Gzmb	3	0.508987	3.05156e-05	0.445436
Lgals3	3	-0.735719	3.15964e-05	0.461213
Tnfrsf9	3	0.930797	9.04523e-05	1
Ramp3	3	-0.537744	0.00137493	1
Klrc1	4	1.27778	4.64488e-58	6.78013e-54
Gzma	4	1.87174	7.29217e-47	1.06444e-42
Gzmb	4	1.27099	1.31971e-43	1.92638e-39
Serpinb9	4	1.08261	5.56873e-39	8.12868e-35
Anxa2	4	1.21083	3.92867e-38	5.73467e-34
Il12rb2	4	0.72572	1.44019e-37	2.10224e-33
Cd8b1	4	1.11377	2.07162e-37	3.02395e-33
Serpinb6b	4	1.10008	2.26198e-37	3.30181e-33
Klrd1	4	0.983745	9.3352e-31	1.36266e-26
Ly6c2	4	1.06246	4.20019e-29	6.13102e-25
Nkg7	4	0.868256	2.07686e-28	3.03159e-24
Ifitm1	4	1.25384	2.66256e-27	3.88653e-23
Cd8a	4	0.821762	6.82517e-27	9.96269e-23
Plac8	4	0.823097	5.76032e-25	8.40834e-21
Bcl2l11	4	0.834424	1.74142e-24	2.54195e-20
Ctsw	4	0.673892	3.32017e-24	4.84645e-20
AA467197	4	0.7521	1.98505e-23	2.89758e-19
Lgals3	4	0.94423	1.49532e-22	2.18272e-18
Pgk1	4	0.644959	1.53886e-22	2.24627e-18
Pdcd1	4	0.874312	7.82404e-21	1.14208e-16
Lcn4	4	0.536944	2.95088e-20	4.30741e-16
Gramd3	4	0.584699	3.65097e-20	5.32932e-16
Litaf	4	0.611422	8.23473e-19	1.20202e-14
Havcr2	4	0.582775	1.26017e-18	1.83947e-14
Dennd4a	4	0.593874	5.5248e-18	8.06455e-14
Klrk1	4	0.651992	8.82504e-17	1.28819e-12
Lilrb4a	4	0.57448	1.47281e-16	2.14986e-12
Icam1	4	0.662501	3.54095e-16	5.16873e-12
Pgam1	4	0.530917	1.23727e-15	1.80604e-11
Tpi1	4	0.671399	1.46398e-15	2.13697e-11
Ybx3	4	0.513589	2.14742e-14	3.13459e-10
Sh2d2a	4	0.597835	2.58285e-14	3.77018e-10
Hspa1b	4	-2.10931	5.32947e-14	7.77943e-10
Junb	4	-0.804434	2.4656e-12	3.59904e-08
Eno1	4	0.504011	3.59685e-12	5.25032e-08
Aldoa	4	0.591346	1.93661e-11	2.82687e-07
Ifitm3	4	0.561477	5.31685e-11	7.76101e-07
Zfp36	4	-1.25919	2.75123e-09	4.01597e-05
Hspa1a	4	-1.68783	8.53685e-08	0.00124612
Ifi27l2a	4	-1.08158	1.65279e-07	0.00241258
Ftl1	4	-0.54186	1.56089e-06	0.0227844
Hsp90aa1	4	-0.869398	2.06747e-05	0.301789
Klf2	4	-1.29187	2.30281e-05	0.336141
Dusp1	4	-0.912199	3.21499e-05	0.469292
Fos	4	-1.07232	0.000196133	1
Dnajb1	4	-1.04403	0.000249809	1
Il4	4	-0.909526	0.000839705	1
Jun	4	-1.43758	0.000903057	1
Jund	4	-0.518861	0.00116469	1
Ubc	4	-0.598944	0.00165681	1
Areg	4	-1.52991	0.00211439	1
Ppp1r15a	4	-0.579724	0.00429881	1
Ier2	4	-0.629585	0.00896448	1
Il13	5	3.85877	2.71871e-199	3.9685e-195
Il5	5	3.109	2.43939e-190	3.56077e-186
Igfbp7	5	1.26914	1.53147e-111	2.23549e-107
Ltb4r1	5	1.6589	1.05729e-88	1.54332e-84
Mt2	5	1.54466	4.85435e-84	7.08589e-80
Ramp1	5	1.6395	1.79209e-78	2.61591e-74
Cyp11a1	5	0.966745	2.41087e-77	3.51914e-73
Gpt2	5	0.542923	1.06665e-75	1.55698e-71
Hdc	5	1.84919	1.68165e-75	2.45471e-71
Stmn1	5	0.859452	2.44548e-75	3.56967e-71
Cd81	5	1.1209	1.81419e-74	2.64817e-70
Gsn	5	0.945913	1.65421e-70	2.41465e-66
Prxl2a	5	1.17165	6.81263e-68	9.94439e-64
Plin2	5	1.26973	5.08405e-65	7.42119e-61
Ccn4	5	0.588667	1.49806e-64	2.18672e-60
Fabp5	5	1.13499	1.26093e-63	1.84058e-59
Bex1	5	1.07255	3.7522e-63	5.47708e-59
Penk	5	2.6458	7.73138e-60	1.12855e-55
Il1r2	5	1.77231	7.69978e-58	1.12394e-53
Zeb2	5	0.823266	5.2634e-56	7.68299e-52
Il2ra	5	1.59131	4.36297e-53	6.36863e-49
Ccr8	5	1.14704	1.27449e-52	1.86037e-48
Il10	5	1.04148	9.80697e-52	1.43152e-47
Ccl1	5	1.60859	1.44999e-50	2.11656e-46
Car7	5	0.788698	1.58645e-49	2.31574e-45
Gm12214	5	0.630583	1.80732e-49	2.63814e-45
Mt1	5	2.39539	5.939e-48	8.66915e-44
Sh3bgrl	5	1.35066	9.21633e-47	1.34531e-42
Tent5a	5	1.32849	1.28785e-46	1.87988e-42
Phlda1	5	1.88247	1.78684e-46	2.60825e-42
Lag3	5	1.08232	1.98781e-45	2.90161e-41
Tox2	5	0.791839	3.69035e-44	5.3868e-40
Mcm3	5	0.757788	9.93338e-44	1.44998e-39
Pparg	5	0.584827	1.62291e-43	2.36896e-39
Cxcl3	5	1.73043	2.29064e-43	3.34364e-39
Ccnb2	5	0.56841	8.50578e-43	1.24159e-38
Gm43042	5	0.538151	1.88408e-42	2.75019e-38
Tmsb10	5	-0.87472	2.13823e-42	3.12117e-38
Il4	5	2.05342	1.54371e-41	2.25335e-37
Zcchc10	5	0.829361	5.10786e-40	7.45594e-36
Mt3	5	0.791816	5.28035e-39	7.70773e-35
Neb	5	0.671892	8.38926e-38	1.22458e-33
Areg	5	2.31574	1.69658e-37	2.4765e-33
Rbbp7	5	0.989305	2.05394e-36	2.99813e-32
Gm28592	5	0.655684	2.87959e-36	4.20334e-32
Etfb	5	0.854442	4.41736e-36	6.44803e-32
Rps27	5	-0.703168	4.64068e-36	6.774e-32
Rbpj	5	0.930773	1.09868e-34	1.60374e-30
Sv2c	5	0.777482	1.28992e-34	1.88289e-30
Rnf128	5	0.58287	1.73559e-34	2.53344e-30
Gm20627	5	0.502709	6.70925e-34	9.79349e-30
Il10ra	5	0.80789	1.13274e-33	1.65346e-29
Fam168a	5	0.565509	3.0186e-33	4.40625e-29
Il1rl1	5	1.37544	1.41569e-32	2.06648e-28
Rcl1	5	0.560408	3.60077e-32	5.25605e-28
Izumo1r	5	0.775224	3.74701e-32	5.46951e-28
Spcs3	5	0.68718	3.12584e-31	4.56279e-27
Dbi	5	0.823203	8.69582e-31	1.26933e-26
Calca	5	1.2027	1.28081e-30	1.8696e-26
Tspan13	5	1.06997	2.19501e-30	3.20406e-26
Hspa4	5	0.957044	3.27469e-30	4.78007e-26
Cst3	5	0.779323	4.76278e-30	6.95224e-26
Aff4	5	0.783031	6.14608e-30	8.97144e-26
Got1	5	0.711727	1.1179e-29	1.6318e-25
Nrgn	5	0.918281	9.97604e-29	1.4562e-24
Dusp16	5	0.576281	1.88793e-28	2.75581e-24
Cst7	5	0.658583	2.06711e-28	3.01736e-24
Dusp14	5	0.575635	2.54504e-28	3.71499e-24
Nme1	5	0.926195	8.13759e-28	1.18784e-23
Ier3	5	1.2347	9.45386e-28	1.37998e-23
Serpinb6a	5	0.663418	1.2186e-27	1.77879e-23
Hilpda	5	1.32903	1.24367e-27	1.81538e-23
Asb2	5	0.605801	3.5688e-27	5.20938e-23
Gm43305	5	0.775586	4.01552e-27	5.86145e-23
Trbv23	5	0.824412	5.31025e-27	7.75137e-23
Cxcl2	5	1.32519	6.864e-26	1.00194e-21
Itgav	5	0.729754	1.17287e-25	1.71203e-21
Impa2	5	0.784973	2.00255e-25	2.92312e-21
Slc7a5	5	0.555591	3.70435e-25	5.40724e-21
Eea1	5	0.756412	4.80976e-25	7.02081e-21
Atp2a2	5	0.597284	5.06204e-25	7.38905e-21
Ero1l	5	1.30413	5.98971e-25	8.74317e-21
Pa2g4	5	0.5991	6.88672e-25	1.00526e-20
Pebp1	5	0.699314	1.10754e-24	1.61668e-20
Ldha	5	0.949051	1.27116e-24	1.85551e-20
Cisd1	5	0.522439	1.60399e-24	2.34134e-20
Metap2	5	0.60671	2.04289e-24	2.98201e-20
Ms4a4b	5	-1.86965	2.46929e-24	3.60442e-20
Snhg3	5	0.648824	7.00074e-24	1.0219e-19
Plp2	5	0.591346	7.25392e-24	1.05886e-19
H2afz	5	1.89322	1.03748e-23	1.51441e-19
Ipmk	5	0.865282	1.68857e-23	2.4648e-19
Dgat1	5	1.11927	2.05196e-23	2.99525e-19
Gata3	5	0.878151	2.06455e-23	3.01362e-19
Siva1	5	0.532234	1.19536e-22	1.74487e-18
Arl5a	5	0.712011	2.36781e-22	3.45629e-18
Phb	5	0.524526	2.73122e-22	3.98676e-18
Nfkb1	5	0.986394	4.09512e-22	5.97765e-18
Ptms	5	0.647395	4.97349e-22	7.25981e-18
Dut	5	0.852625	6.67912e-22	9.74951e-18
Pgam1	5	0.676689	7.46233e-22	1.08928e-17
Rps2	5	0.60677	7.88887e-22	1.15154e-17
Socs2	5	0.703205	1.25682e-21	1.83458e-17
Hcst	5	-1.10434	1.27461e-21	1.86054e-17
Picalm	5	0.659539	1.44404e-21	2.10787e-17
P4hb	5	0.686678	2.47916e-21	3.61883e-17
Pnrc1	5	-1.16743	5.72501e-21	8.35679e-17
Nap1l1	5	0.634711	8.43173e-21	1.23078e-16
Trbv13-1	5	1.04321	2.83028e-20	4.13136e-16
Atpif1	5	0.617927	4.26753e-20	6.22931e-16
Rps27l	5	0.612484	5.57874e-20	8.14329e-16
Ywhah	5	0.601821	5.83356e-20	8.51525e-16
Ndrg1	5	0.720197	6.42954e-20	9.3852e-16
Tgfb1	5	0.670369	1.12299e-19	1.63923e-15
Smco4	5	0.568774	1.12901e-19	1.64802e-15
Pgk1	5	0.644559	6.01852e-19	8.78523e-15
Hspa9	5	0.509745	8.25128e-19	1.20444e-14
Hmgn2	5	0.724514	1.07346e-18	1.56693e-14
Pdcd1	5	0.514217	1.26996e-18	1.85376e-14
Sdf4	5	0.966315	1.38773e-18	2.02567e-14
Stx11	5	0.530129	1.93832e-18	2.82937e-14
Lgals7	5	1.12819	1.94265e-18	2.83568e-14
Ptpn13	5	0.63296	2.17294e-18	3.17184e-14
Ccnd2	5	0.523733	5.17146e-18	7.54878e-14
C1qbp	5	0.511937	9.73717e-18	1.42133e-13
Paxbp1	5	0.625462	3.21892e-17	4.69866e-13
Tubb5	5	0.605712	1.05751e-16	1.54365e-12
Baz1a	5	0.599882	1.29629e-16	1.89219e-12
Rab11fip1	5	0.516327	1.42179e-16	2.07538e-12
Ptma	5	0.750567	2.9826e-16	4.35371e-12
Tpi1	5	0.51686	3.53006e-16	5.15282e-12
Sec11c	5	0.568086	4.46766e-16	6.52144e-12
Tnfrsf4	5	0.732982	5.58631e-16	8.15433e-12
Fosl2	5	0.598439	1.3697e-15	1.99935e-11
Sla	5	0.529709	1.96034e-15	2.86151e-11
Rgs2	5	0.692691	2.21376e-15	3.23142e-11
Gramd3	5	-1.73119	3.98485e-15	5.81669e-11
Txn1	5	0.592812	5.34285e-15	7.79896e-11
Tnfrsf18	5	0.649827	6.76554e-15	9.87565e-11
Slc25a3	5	0.580189	1.07482e-14	1.56891e-10
Btg1	5	-1.04158	1.13521e-14	1.65707e-10
Aplp2	5	0.551439	1.1851e-14	1.72988e-10
Ran	5	0.700145	2.76345e-14	4.03381e-10
Pkm	5	0.659388	4.66765e-14	6.81337e-10
Gm42031	5	0.54143	6.99322e-14	1.0208e-09
Ecm1	5	0.807168	7.18467e-14	1.04875e-09
Tuba1b	5	0.676552	8.40685e-14	1.22715e-09
Prdx1	5	0.625681	1.42129e-13	2.07466e-09
Cdkn1a	5	0.602601	2.56504e-13	3.74419e-09
Gm20400	5	0.930098	2.70395e-13	3.94696e-09
Hnrnpab	5	0.58378	3.31102e-13	4.83309e-09
Taf1d	5	0.502552	1.35732e-12	1.98128e-08
CAAA01147332.1	5	0.561929	2.87515e-12	4.19686e-08
Hsp90b1	5	0.519992	4.46584e-12	6.51879e-08
Ifitm1	5	-3.15109	4.69408e-12	6.85194e-08
Jak2	5	0.586862	1.08093e-11	1.57784e-07
Srgn	5	0.610985	1.32451e-11	1.93339e-07
Ptpn18	5	-0.701033	1.60774e-11	2.34682e-07
Ifngr1	5	-1.02886	1.96036e-11	2.86154e-07
Hspd1	5	0.553289	1.98309e-11	2.89472e-07
Eif5a	5	0.562379	2.09757e-11	3.06183e-07
Zfp36l2	5	-1.22024	2.624e-11	3.83025e-07
Tnfrsf9	5	0.500813	2.72295e-11	3.9747e-07
Tnfsf11	5	0.866317	3.0688e-11	4.47952e-07
Tnfsf8	5	0.634088	5.18093e-11	7.56261e-07
Hopx	5	-1.22079	9.61491e-11	1.40349e-06
Atp5g3	5	0.522191	1.24228e-10	1.81335e-06
Ms4a6b	5	-1.35089	3.14202e-10	4.5864e-06
Rps17	5	0.520729	1.19244e-09	1.74061e-05
Gm8369	5	-1.27588	1.21066e-08	0.00017672
S100a4	5	-0.622307	1.27453e-08	0.000186043
Gm11808	5	-0.502347	2.99909e-08	0.000437777
Nkg7	5	-0.971203	3.0613e-08	0.000446858
Rpl13a	5	-0.522006	5.07764e-08	0.000741183
Ly6c2	5	-1.52516	6.29937e-08	0.000919519
Csf2	5	0.572402	8.13795e-08	0.0011879
Shisa5	5	-0.668035	1.2589e-07	0.00183762
Vps37b	5	-0.98031	2.58007e-07	0.00376612
Itgb1	5	-1.00304	2.7143e-07	0.00396207
Il18r1	5	-1.11719	3.24806e-07	0.00474119
Klf2	5	-1.27811	4.47045e-07	0.00652551
Crip1	5	-0.629768	6.43722e-07	0.00939641
Ltb	5	-1.12982	7.71787e-07	0.0112658
Cd7	5	-1.27791	8.70893e-07	0.0127124
Ctsw	5	-1.06168	9.38679e-07	0.0137019
Ftl1	5	-0.644522	2.01301e-06	0.029384
Icos	5	-0.741673	2.31944e-06	0.0338569
Ctla4	5	0.629937	3.54516e-06	0.0517486
Fos	5	0.611171	3.58482e-06	0.0523276
Gpr183	5	-1.09452	1.65052e-05	0.240927
Ifng	5	-1.28608	1.9293e-05	0.28162
Gimap6	5	-1.02333	5.43791e-05	0.793772
Ramp3	5	0.532818	0.000145097	1
Klrc1	5	-0.923213	0.000190509	1
Plac8	5	0.646618	0.000300079	1
Lsp1	5	-0.795737	0.00030438	1
Arid5a	5	-0.88337	0.000401724	1
S1pr1	5	-0.789318	0.000408267	1
Ccl5	5	-1.84903	0.000518537	1
Gm2682	5	-0.739663	0.000570187	1
Supt4a	5	-0.688951	0.000675319	1
Dnajc15	5	-0.826865	0.000860798	1
Smad7	5	-0.846767	0.00102649	1
Ifi213	5	-0.700484	0.00125105	1
Klrd1	5	-1.03416	0.00141011	1
Gimap3	5	-0.929416	0.00144541	1
Tnfaip3	5	-0.530699	0.00154584	1
Il18rap	5	-0.671759	0.00213742	1
Cxcr3	5	-0.75357	0.00271857	1
Pglyrp1	5	-0.908378	0.00272081	1
Gzmb	5	0.711192	0.00283313	1
Rasa3	5	-0.567526	0.00327683	1
Lef1	5	-0.745203	0.0034155	1
Ifitm3	5	-0.83125	0.00390438	1
Gna13	5	-0.762931	0.00439118	1
Zfp36	5	-0.645728	0.0050051	1
Jun	5	-1.17065	0.00550143	1
Ier2	5	-0.678228	0.00551328	1
Limd2	5	-0.615287	0.00562068	1
Ubald2	5	-0.850068	0.00616546	1
Cd69	5	-1.01831	0.00656612	1
Gm21887	6	2.82923	2.5646e-42	3.74355e-38
Snhg15	6	3.41013	2.65387e-34	3.87386e-30
Fau	6	-1.92885	1.19571e-31	1.74538e-27
Rplp0	6	-2.3323	6.4769e-30	9.45434e-26
Rps24	6	-2.07664	2.67516e-29	3.90494e-25
Rpl39	6	-1.68608	5.34182e-29	7.79746e-25
Rpl30	6	-1.76907	3.72922e-28	5.44354e-24
Rpsa	6	-1.65947	1.28716e-27	1.87887e-23
Rpl41	6	-1.41218	3.47229e-27	5.0685e-23
Txnip	6	2.65917	5.54529e-27	8.09445e-23
Rpl37a	6	-1.36504	6.7514e-27	9.85502e-23
Rpl13	6	-1.52559	7.4659e-27	1.0898e-22
Rpl9	6	-1.56571	1.97916e-26	2.88898e-22
Rpl37	6	-1.43873	2.36664e-26	3.45458e-22
Rps5	6	-1.96714	3.34713e-26	4.88581e-22
Rps4x	6	-1.77652	9.75554e-26	1.42402e-21
Rps10	6	-1.57922	1.83134e-25	2.6732e-21
Rps7	6	-1.83361	4.41502e-25	6.4446e-21
Rps11	6	-1.54897	5.86898e-25	8.56695e-21
Rpl23	6	-1.52745	6.50183e-25	9.49072e-21
Sit1	6	1.91017	8.38879e-25	1.22451e-20
Rpl18a	6	-1.3423	1.99326e-24	2.90957e-20
Rps27	6	-1.33491	2.69758e-24	3.93766e-20
Rps21	6	-1.60668	4.11706e-24	6.00967e-20
Rps3a1	6	-1.60011	4.29281e-24	6.26621e-20
Rps18	6	-1.63272	5.64124e-24	8.23452e-20
Grap	6	2.04209	6.00465e-24	8.76499e-20
Rps20	6	-1.7131	7.29491e-24	1.06484e-19
Rpl27a	6	-1.29174	9.13055e-24	1.33279e-19
Rps26	6	-1.57852	1.3628e-23	1.98928e-19
Rps16	6	-1.36071	1.47913e-23	2.15909e-19
Rps15a	6	-1.29496	1.85118e-23	2.70217e-19
Rpl10	6	-2.21337	6.74493e-23	9.84557e-19
Rpl17	6	-1.59582	6.99652e-23	1.02128e-18
Cd70	6	1.58901	1.53306e-22	2.23781e-18
Rpl32	6	-1.43965	3.11067e-22	4.54065e-18
Eef1a1	6	-1.48064	3.79473e-22	5.53917e-18
Rpl35a	6	-1.32598	4.8772e-22	7.11924e-18
Rpl34	6	-1.24312	6.6181e-22	9.66044e-18
Zfp456	6	0.648989	1.35279e-21	1.97466e-17
Rps27a	6	-1.36854	1.39098e-21	2.03042e-17
Bcl3	6	1.90544	1.51723e-21	2.21469e-17
Rexo4	6	1.29668	2.4077e-21	3.51452e-17
Rps29	6	-1.27788	2.45012e-21	3.57644e-17
Rps3	6	-1.37929	4.84445e-21	7.07145e-17
Klf10	6	1.59426	6.44434e-21	9.4068e-17
Rpl11	6	-1.22835	6.64265e-21	9.69627e-17
Rplp2	6	-1.53691	7.36533e-21	1.07512e-16
Rpl35	6	-1.44005	8.59491e-21	1.2546e-16
Rpl8	6	-1.40954	2.00774e-20	2.93069e-16
1810026B05Rik	6	1.9037	2.33389e-20	3.40677e-16
Rpl36	6	-1.11741	2.95811e-20	4.31795e-16
Tpt1	6	-1.37477	4.31638e-20	6.30061e-16
Rpl19	6	-1.07289	4.38764e-20	6.40463e-16
Rpl21	6	-1.1603	4.99759e-20	7.29498e-16
Rps8	6	-1.41148	5.39839e-20	7.88003e-16
Rps14	6	-1.44899	6.57816e-20	9.60213e-16
Rps13	6	-1.14559	2.28798e-19	3.33976e-15
Rplp1	6	-1.46836	2.90884e-19	4.24603e-15
Ppp1r11	6	1.89621	3.42797e-19	5.00381e-15
Gadd45b	6	2.55609	4.45272e-19	6.49963e-15
Rps28	6	-1.12656	8.51965e-19	1.24361e-14
Rpl29	6	-1.37215	1.42104e-18	2.07429e-14
Rpl24	6	-1.23245	1.4409e-18	2.10329e-14
Rpl10a	6	-1.45982	3.96949e-18	5.79427e-14
Rps9	6	-1.09695	8.92334e-18	1.30254e-13
Rpl15	6	-1.39066	9.20689e-18	1.34393e-13
Rpl26	6	-1.26423	1.2076e-17	1.76273e-13
Rps19	6	-1.24422	6.82586e-17	9.9637e-13
Ppie	6	0.926034	1.05447e-16	1.53921e-12
Rpl6	6	-1.23146	2.67961e-16	3.91142e-12
Actg1	6	-1.41081	2.80095e-16	4.08854e-12
Gnptg	6	1.33152	3.51758e-16	5.13461e-12
Lta	6	1.33634	5.03181e-16	7.34493e-12
Psmg1	6	1.03061	1.05255e-15	1.53641e-11
Tsr3	6	1.08348	1.07156e-15	1.56415e-11
Rpl27	6	-0.929809	1.16227e-15	1.69657e-11
Gimap9	6	1.41556	1.1974e-15	1.74784e-11
Icam1	6	1.7529	2.03459e-15	2.96988e-11
Ercc1	6	1.07872	2.70429e-15	3.94746e-11
Gm11808	6	-1.44118	3.78026e-15	5.51805e-11
Actb	6	-1.10371	4.59808e-15	6.71182e-11
Rpl38	6	-0.847651	7.60824e-15	1.11057e-10
Rps12	6	-1.33896	7.61447e-15	1.11148e-10
Snhg16	6	1.70298	1.10844e-14	1.61798e-10
Rpl22	6	-1.12487	1.15044e-14	1.6793e-10
Rsrc2	6	1.31222	1.94412e-14	2.83783e-10
H2-Q6	6	1.84291	2.39743e-14	3.49953e-10
H2-Q7	6	1.47678	2.73547e-14	3.99296e-10
Stap1	6	1.0304	3.07037e-14	4.48182e-10
Rpl36a	6	-1.79743	3.82928e-14	5.5896e-10
Gadd45g	6	2.45581	4.99824e-14	7.29592e-10
Tmem179b	6	1.54936	8.55268e-14	1.24843e-09
Nop58	6	1.52423	9.50641e-14	1.38765e-09
Rpl28	6	-1.1158	1.47989e-13	2.1602e-09
Gmpr2	6	0.842809	2.45371e-13	3.58168e-09
Sec11c	6	1.27861	2.61985e-13	3.8242e-09
Gm36551	6	0.785471	2.63665e-13	3.84871e-09
Rps2	6	-1.10183	5.18986e-13	7.57563e-09
Rpl18	6	-0.778863	5.76452e-13	8.41447e-09
Rrp36	6	0.891396	7.79151e-13	1.13733e-08
Eef1b2	6	-1.53983	1.13154e-12	1.65171e-08
Nfkbia	6	1.13152	1.13375e-12	1.65494e-08
Sfpq	6	1.1279	1.14137e-12	1.66605e-08
Utp11	6	1.17725	1.77269e-12	2.58759e-08
Cdkn2d	6	1.25094	1.93871e-12	2.82993e-08
Batf	6	1.31199	3.21173e-12	4.68816e-08
Cd82	6	1.34103	3.8798e-12	5.66334e-08
Hspbp1	6	1.04575	4.55574e-12	6.65001e-08
Ndufaf6	6	0.502042	1.04577e-11	1.52652e-07
Fzr1	6	0.952941	1.08658e-11	1.58607e-07
Cyp4f13	6	0.555214	1.15367e-11	1.68401e-07
Ccdc166	6	0.510192	1.22644e-11	1.79023e-07
Luc7l	6	1.00101	1.37541e-11	2.00769e-07
Rpl14	6	-1.37397	1.81578e-11	2.6505e-07
1600020E01Rik	6	1.06553	1.83376e-11	2.67674e-07
Rarg	6	0.771807	2.01174e-11	2.93654e-07
Morrbid	6	1.48242	2.22434e-11	3.24687e-07
Zfp729b	6	0.588973	2.29198e-11	3.3456e-07
A630001G21Rik	6	0.769601	2.62515e-11	3.83193e-07
5430416N02Rik	6	1.19873	3.03993e-11	4.43739e-07
Rpl7	6	-1.16498	3.14938e-11	4.59715e-07
Rpl3	6	-1.08872	3.20788e-11	4.68255e-07
Gm44148	6	0.677359	3.2612e-11	4.76038e-07
Gm38979	6	0.614677	3.35808e-11	4.90179e-07
Ltb	6	1.64591	3.66746e-11	5.3534e-07
Rps23	6	-0.731256	3.75028e-11	5.47429e-07
Rpl12	6	-1.19082	3.9099e-11	5.70728e-07
Rbm39	6	1.12518	3.95893e-11	5.77885e-07
Ndufs4	6	1.11027	4.38661e-11	6.40314e-07
Cyba	6	1.24877	4.45802e-11	6.50738e-07
Vav1	6	1.09332	4.67329e-11	6.8216e-07
Hist1h4d	6	1.17944	5.22077e-11	7.62076e-07
Kat5	6	0.906269	5.39581e-11	7.87626e-07
Arhgap27	6	0.648294	5.79249e-11	8.4553e-07
Tmsb4x	6	-0.745978	6.53491e-11	9.53901e-07
Tecr	6	1.30361	7.34865e-11	1.07268e-06
Lilr4b	6	1.48193	8.00843e-11	1.16899e-06
Znrd2	6	0.954687	8.12768e-11	1.1864e-06
Rrp1b	6	0.81546	8.54434e-11	1.24722e-06
Rps19bp1	6	0.876261	8.99204e-11	1.31257e-06
Tmem173	6	1.54277	9.85956e-11	1.4392e-06
Tra2b	6	1.2006	1.02918e-10	1.5023e-06
Socs1	6	1.34926	1.02936e-10	1.50255e-06
Prr7	6	1.39785	1.63674e-10	2.38915e-06
Ccnl1	6	1.33299	2.03113e-10	2.96484e-06
Ly6a	6	1.27429	3.21235e-10	4.68906e-06
Podnl1	6	0.995232	3.53638e-10	5.16205e-06
Srsf3	6	1.30285	3.72157e-10	5.43238e-06
Irf1	6	1.51403	3.80523e-10	5.5545e-06
Znhit6	6	0.762356	3.8957e-10	5.68655e-06
Tnfrsf4	6	1.39363	4.03119e-10	5.88433e-06
Prmt3	6	0.716759	4.61095e-10	6.73061e-06
Pde6d	6	0.670197	5.20701e-10	7.60068e-06
Eif3f	6	-1.28145	5.3343e-10	7.78647e-06
Aasdhppt	6	0.871457	6.73018e-10	9.82404e-06
Pum3	6	0.824264	7.01842e-10	1.02448e-05
Cox17	6	1.30427	7.56221e-10	1.10386e-05
H2-K1	6	0.76715	8.00981e-10	1.16919e-05
Cuta	6	1.34676	8.73764e-10	1.27543e-05
Hnrnpa2b1	6	1.18439	8.88846e-10	1.29745e-05
Cd226	6	1.16536	9.38342e-10	1.3697e-05
Smpd5	6	0.917189	9.48032e-10	1.38384e-05
Brd4	6	1.15528	9.99778e-10	1.45938e-05
Ywhae	6	1.20605	1.04066e-09	1.51906e-05
Eef2	6	-1.1371	1.12046e-09	1.63554e-05
Themis	6	1.03464	1.12572e-09	1.64321e-05
Mrpl4	6	1.06947	1.32754e-09	1.93781e-05
Zfp598	6	0.888633	1.37427e-09	2.00602e-05
Rexo5	6	0.557317	1.38837e-09	2.0266e-05
Ier2	6	1.33551	1.436e-09	2.09613e-05
Alg3	6	0.812205	1.65511e-09	2.41596e-05
Clk4	6	0.973167	1.74909e-09	2.55315e-05
Gimap1	6	1.41729	1.78074e-09	2.59935e-05
Relb	6	1.20056	1.79553e-09	2.62094e-05
Taf15	6	0.927761	1.84207e-09	2.68886e-05
Bclaf1	6	1.21937	1.98727e-09	2.90082e-05
Selenoo	6	0.873196	2.19638e-09	3.20606e-05
Tbx21	6	0.90528	2.37109e-09	3.46108e-05
2023-09-01	6	0.975505	2.39003e-09	3.48872e-05
A930005H10Rik	6	0.923819	2.47362e-09	3.61074e-05
Malsu1	6	0.979354	2.56748e-09	3.74775e-05
Tmem223	6	1.22501	2.72471e-09	3.97726e-05
Nfkbie	6	0.832531	3.14286e-09	4.58764e-05
Gstt2	6	0.905151	3.22667e-09	4.70996e-05
Rpp25l	6	1.1564	3.24182e-09	4.73208e-05
Pfdn5	6	-1.34264	3.50289e-09	5.11317e-05
Psmb8	6	1.03419	3.55244e-09	5.1855e-05
Gpr132	6	1.05584	3.76598e-09	5.4972e-05
Map3k14	6	1.09343	3.81586e-09	5.57001e-05
U2af1	6	1.00492	3.93885e-09	5.74954e-05
2410002F23Rik	6	0.645679	4.12535e-09	6.02177e-05
Timm17b	6	1.18813	4.63836e-09	6.77061e-05
Cln3	6	0.911533	4.66783e-09	6.81364e-05
Fam110a	6	1.04285	4.76015e-09	6.94839e-05
Srrm2	6	1.04205	5.2892e-09	7.72065e-05
Tmem208	6	0.966865	5.32261e-09	7.76941e-05
Fermt3	6	1.16841	5.45188e-09	7.95811e-05
Apobec1	6	0.584563	5.54951e-09	8.10061e-05
Supv3l1	6	0.533861	6.05364e-09	8.83649e-05
Fadd	6	0.602137	6.51737e-09	9.51341e-05
Trmt61b	6	0.634753	6.61625e-09	9.65775e-05
Cox20	6	1.19613	6.78212e-09	9.89987e-05
Bhlhe40	6	0.894644	6.83154e-09	9.97199e-05
Rpl7a	6	-1.0151	7.23211e-09	0.000105567
Rbm38	6	1.19633	7.43465e-09	0.000108524
Tufm	6	1.27735	7.56976e-09	0.000110496
Sdhaf1	6	1.18132	8.03821e-09	0.000117334
Pum1	6	1.02814	8.67539e-09	0.000126635
2410006H16Rik	6	0.80854	9.14364e-09	0.00013347
Tsr1	6	0.678262	9.32661e-09	0.000136141
Utp25	6	0.642821	9.49848e-09	0.000138649
Gm47283	6	1.59645	9.49912e-09	0.000138659
Pop5	6	1.29194	9.6931e-09	0.00014149
Arid5a	6	1.21133	1.00862e-08	0.000147229
Utp3	6	0.873136	1.07631e-08	0.000157109
Ccdc107	6	1.14233	1.48826e-08	0.000217242
Pigx	6	0.985713	1.5341e-08	0.000223932
Tbrg4	6	0.807415	1.6096e-08	0.000234954
Sf3a1	6	0.831825	1.65634e-08	0.000241775
Sf3b3	6	0.982035	1.76671e-08	0.000257886
Gm19585	6	1.14434	1.94114e-08	0.000283348
Zc3h6	6	0.630198	2.07651e-08	0.000303108
Tafa3	6	0.581273	2.13017e-08	0.000310941
Med11	6	0.976229	2.13195e-08	0.0003112
Clec2i	6	0.787784	2.14185e-08	0.000312645
Hspa8	6	-0.948106	3.01475e-08	0.000440063
Sh2d2a	6	1.17173	3.06728e-08	0.000447732
Pced1b	6	0.772514	3.13542e-08	0.000457677
Gnl2	6	0.87429	3.29017e-08	0.000480266
Ndufb4	6	1.22838	3.32581e-08	0.000485469
Zfp36	6	1.31187	3.47452e-08	0.000507176
Lilrb4a	6	1.76862	3.4771e-08	0.000507552
Mad2l1bp	6	0.74995	3.59891e-08	0.000525332
Snx11	6	0.684095	3.64878e-08	0.000532613
Spata5l1	6	0.908553	3.82286e-08	0.000558024
Cwc25	6	0.823109	4.08157e-08	0.000595786
Lamtor4	6	1.13985	4.17359e-08	0.000609219
Ppan	6	0.708706	4.29255e-08	0.000626583
Nrros	6	1.0994	4.50501e-08	0.000657597
H2-Q4	6	1.1644	4.87008e-08	0.000710885
Bola1	6	0.708081	4.88882e-08	0.000713622
Ppp5c	6	0.780181	4.89204e-08	0.000714091
Etv3	6	0.6616	5.06291e-08	0.000739033
Tap1	6	1.14397	5.17827e-08	0.000755872
Tesc	6	0.939735	6.72616e-08	0.000981817
Ciapin1	6	0.794974	6.77075e-08	0.000988326
Rest	6	0.789103	7.00757e-08	0.00102289
Ifng	6	1.33747	7.44137e-08	0.00108622
Kdm2a	6	0.998373	7.97369e-08	0.00116392
Lcp2	6	1.10861	8.12333e-08	0.00118576
Hist1h2be	6	0.737607	8.35852e-08	0.00122009
Tnfrsf18	6	1.13353	8.45577e-08	0.00123429
Gpn3	6	0.803416	9.15605e-08	0.00133651
H3f3b	6	0.875914	9.22119e-08	0.00134602
Nop14	6	0.956247	9.34804e-08	0.00136453
Coq8b	6	0.554825	9.48283e-08	0.00138421
H2-D1	6	0.625625	9.96312e-08	0.00145432
Bloc1s2	6	0.758322	1.01542e-07	0.00148221
Zfp326	6	0.546822	1.23377e-07	0.00180093
Ntmt1	6	0.575398	1.25958e-07	0.00183862
Vars	6	0.874649	1.26366e-07	0.00184457
Uckl1	6	0.777272	1.26898e-07	0.00185232
Pdcd1	6	1.63326	1.4972e-07	0.00218546
Mrpl57	6	1.13607	1.50401e-07	0.0021954
Zkscan14	6	0.714198	1.61157e-07	0.00235241
Rpf1	6	0.880897	1.76188e-07	0.00257182
Srsf6	6	1.10546	1.7835e-07	0.00260338
Med20	6	0.50885	1.81528e-07	0.00264977
Dph7	6	0.620878	1.86107e-07	0.0027166
Eif5a	6	0.937853	1.86798e-07	0.00272669
Rab8a	6	1.16848	1.87209e-07	0.00273269
Hist1h1e	6	1.08138	1.91947e-07	0.00280185
Dnajc2	6	0.833321	1.93116e-07	0.00281891
1600002K03Rik	6	0.793785	1.9395e-07	0.00283109
Mob3a	6	0.726101	1.96328e-07	0.00286579
Dusp12	6	0.538175	2.06632e-07	0.00301621
Commd3	6	0.886994	2.08281e-07	0.00304028
Lsm2	6	1.0212	2.20112e-07	0.00321297
Ewsr1	6	0.916127	2.529e-07	0.00369158
Polg2	6	0.703255	2.56077e-07	0.00373795
Nfx1	6	0.762739	2.57181e-07	0.00375407
Hexa	6	0.644401	2.59638e-07	0.00378994
Rcsd1	6	0.749015	2.82144e-07	0.00411846
Agfg1	6	1.07522	2.84509e-07	0.00415297
Pqbp1	6	0.812069	3.12809e-07	0.00456607
Nsa2	6	-1.34077	3.38564e-07	0.00494201
Uba52	6	-1.16606	3.40836e-07	0.00497519
Nkg7	6	1.20036	3.44376e-07	0.00502686
Igflr1	6	0.818602	3.48129e-07	0.00508163
Egr1	6	1.30112	3.49383e-07	0.00509995
Snhg6	6	0.943239	3.71628e-07	0.00542465
Xlr4b	6	0.77465	3.87389e-07	0.00565472
Hsp90ab1	6	-0.869702	3.89293e-07	0.00568251
Cdc5l	6	0.954111	4.06326e-07	0.00593114
Tapbpl	6	0.807647	4.24333e-07	0.00619399
Sh3bgrl3	6	-0.623983	4.27166e-07	0.00623535
Junb	6	0.862178	4.38614e-07	0.00640245
Hnrnpf	6	0.972338	4.40991e-07	0.00643715
Ubac2	6	1.16917	4.50972e-07	0.00658283
Vim	6	-1.13304	4.83448e-07	0.0070569
U2af2	6	0.967117	5.01547e-07	0.00732109
Gtf3c6	6	0.720518	5.34238e-07	0.00779827
Rab10	6	0.819212	5.47165e-07	0.00798697
Gigyf2	6	0.776369	5.60016e-07	0.00817456
Pnisr	6	0.537704	5.64623e-07	0.0082418
Rpl13a	6	-0.820431	5.71611e-07	0.00834381
Rsrp1	6	1.13568	5.84524e-07	0.00853229
H2-Ke6	6	0.70034	5.99202e-07	0.00874655
Clasrp	6	0.700523	6.14668e-07	0.00897231
Naa38	6	1.01382	6.25198e-07	0.00912602
Mob3c	6	0.602847	6.78451e-07	0.00990336
Ndufs1	6	0.752825	7.00758e-07	0.010229
Hnrnpd	6	0.907263	7.10959e-07	0.0103779
Ndufa12	6	1.05716	7.41363e-07	0.0108217
Ppp1r12a	6	0.968928	7.74372e-07	0.0113035
Pim2	6	1.17879	7.95331e-07	0.0116094
Sltm	6	1.00824	8.06342e-07	0.0117702
Zcchc9	6	0.937275	8.49917e-07	0.0124062
Map11	6	0.551355	8.57108e-07	0.0125112
Fdx1	6	0.885062	8.93064e-07	0.0130361
Celf2	6	0.953769	9.16857e-07	0.0133834
Etfb	6	1.08499	9.34021e-07	0.0136339
Rrn3	6	0.535486	9.48202e-07	0.0138409
Cblb	6	0.92239	1.0142e-06	0.0148043
Smarcb1	6	0.686442	1.01592e-06	0.0148294
Paxx	6	0.858544	1.0514e-06	0.0153472
Dohh	6	0.657338	1.13578e-06	0.0165791
Pmm2	6	0.80079	1.1778e-06	0.0171924
Ppcs	6	0.549561	1.18893e-06	0.0173548
Tor2a	6	0.796252	1.22518e-06	0.0178839
Eif1b	6	0.788028	1.24115e-06	0.0181171
Ifi27l2a	6	-1.75536	1.27931e-06	0.0186741
Mettl22	6	0.536751	1.31381e-06	0.0191777
Trim24	6	0.750604	1.40808e-06	0.0205538
Arl5c	6	0.644762	1.43941e-06	0.021011
Pdcd1lg2	6	0.901681	1.44393e-06	0.0210771
Srsf2	6	1.0029	1.46642e-06	0.0214053
Hnrnpm	6	0.935812	1.47953e-06	0.0215968
Zbtb45	6	0.831626	1.54426e-06	0.0225415
Def6	6	0.997959	1.62351e-06	0.0236984
Memo1	6	0.651902	1.67148e-06	0.0243985
Mndal	6	0.999263	1.68162e-06	0.0245466
Hnrnph3	6	0.679684	1.69295e-06	0.024712
Comtd1	6	0.534044	1.75703e-06	0.0256474
Itgb2	6	0.715379	1.76871e-06	0.0258178
Tk1	6	0.531388	1.80897e-06	0.0264055
Tnf	6	1.30494	1.84663e-06	0.0269552
Srsf5	6	0.836146	1.96842e-06	0.028733
Nfyc	6	0.886889	2.01582e-06	0.0294249
Ldah	6	0.656112	2.09333e-06	0.0305563
Gimap5	6	0.96434	2.20627e-06	0.0322049
Fbxw4	6	0.801255	2.27142e-06	0.0331559
Ifrd1	6	0.950454	2.29574e-06	0.0335109
Gm28935	6	0.615378	2.4194e-06	0.0353159
Ppcdc	6	0.67889	2.46183e-06	0.0359353
Trbv3	6	1.12302	2.55005e-06	0.0372231
Ccdc84	6	0.706726	2.56919e-06	0.0375025
Josd2	6	0.852403	2.60089e-06	0.0379652
Oas1c	6	0.606367	2.60095e-06	0.037966
Srsf10	6	0.858665	2.68595e-06	0.0392069
Atp6v1d	6	0.982278	2.71848e-06	0.0396817
S1pr4	6	0.930197	2.90784e-06	0.0424458
Wdr74	6	0.571265	2.98366e-06	0.0435525
Rbm25	6	0.985065	3.17636e-06	0.0463653
Rps25	6	-0.978967	3.20787e-06	0.0468253
Mrpl33	6	0.856996	3.2546e-06	0.0475074
Uqcrc1	6	0.865476	3.48785e-06	0.0509122
Cyb561d2	6	0.728856	3.55731e-06	0.051926
Abhd16a	6	0.80659	3.70193e-06	0.054037
Nme1	6	0.865066	3.78061e-06	0.0551855
Hnrnpc	6	0.901043	3.79314e-06	0.0553684
Lin37	6	0.814052	3.8826e-06	0.0566744
Dhx9	6	0.851233	3.96738e-06	0.0579119
Mri1	6	0.778428	3.98028e-06	0.0581001
Slamf1	6	0.977259	4.29238e-06	0.0626558
4833407H14Rik	6	0.767224	4.33392e-06	0.0632623
Ttf1	6	0.618494	4.41253e-06	0.0644096
4921524J17Rik	6	0.831177	4.57734e-06	0.0668155
Zcchc7	6	0.969424	4.61503e-06	0.0673655
Traf5	6	0.636503	4.66943e-06	0.0681597
Aopep	6	1.11857	4.74082e-06	0.0692017
Safb2	6	0.736287	4.8259e-06	0.0704437
Ly6g5b	6	0.85688	4.95633e-06	0.0723475
Birc2	6	0.910541	4.98199e-06	0.072722
Atad2b	6	0.667775	4.99467e-06	0.0729071
Cmtm6	6	0.609138	5.02835e-06	0.0733988
Dhx36	6	0.834381	5.27055e-06	0.0769342
Rbm5	6	0.751336	5.28873e-06	0.0771996
Chd9	6	0.906029	5.35762e-06	0.0782052
Per1	6	0.591088	5.43935e-06	0.0793982
Emp3	6	0.906058	5.48023e-06	0.079995
S100a6	6	-1.10083	5.56238e-06	0.081194
Atp5g2	6	-0.926583	5.58236e-06	0.0814857
Ciao2b	6	0.7615	5.68342e-06	0.0829609
Cirbp	6	0.767854	5.73744e-06	0.0837495
Cox4i1	6	-0.78331	5.78798e-06	0.0844871
Tmub1	6	0.680068	5.82981e-06	0.0850978
Srsf7	6	0.986086	5.92619e-06	0.0865046
Nol10	6	0.657839	6.29665e-06	0.0919122
Vav3	6	0.718903	6.36912e-06	0.0929701
Srsf11	6	0.938654	6.38705e-06	0.0932318
H2-M3	6	0.704037	6.44376e-06	0.0940595
Kansl2	6	0.507352	6.60999e-06	0.0964861
Timm10b	6	1.09533	6.62342e-06	0.0966821
Exosc4	6	0.733864	6.68118e-06	0.0975253
Btbd19	6	0.818228	6.86515e-06	0.100211
Gtpbp4	6	0.934462	6.90824e-06	0.10084
Pvt1	6	0.657528	7.30471e-06	0.106627
Rai1	6	0.861968	7.64295e-06	0.111564
Lpxn	6	1.2258	7.85366e-06	0.11464
Armc7	6	0.580381	7.87119e-06	0.114896
Med8	6	0.644966	8.05754e-06	0.117616
Bcl7b	6	0.760985	8.46187e-06	0.123518
Tjap1	6	0.5282	8.67739e-06	0.126664
Srp68	6	0.849173	8.94355e-06	0.130549
Psmc2	6	0.724683	8.99473e-06	0.131296
Casp4	6	0.658369	9.11839e-06	0.133101
Nfkbid	6	0.993702	9.25149e-06	0.135044
Exosc1	6	0.563187	9.86498e-06	0.143999
Mta3	6	0.77844	9.92573e-06	0.144886
Sec61g	6	-0.859374	1.05218e-05	0.153587
Snrnp40	6	0.569084	1.07242e-05	0.156541
Lemd2	6	0.795136	1.0798e-05	0.157618
Vcpkmt	6	0.83567	1.0997e-05	0.160523
Gtf2b	6	0.667868	1.12638e-05	0.164418
Oard1	6	0.813901	1.12952e-05	0.164876
Apex1	6	0.822566	1.18013e-05	0.172264
Gramd3	6	0.892444	1.18534e-05	0.173024
Tnfsf9	6	0.701864	1.21358e-05	0.177146
Snrnp70	6	0.93767	1.214e-05	0.177207
Tmem11	6	0.618551	1.22645e-05	0.179025
Rela	6	0.780201	1.24665e-05	0.181974
Ppig	6	1.02108	1.25572e-05	0.183297
Smdt1	6	0.876185	1.2786e-05	0.186637
Pin1	6	0.786687	1.29865e-05	0.189564
Gpank1	6	0.602447	1.31049e-05	0.191292
Dnttip2	6	0.843241	1.34174e-05	0.195854
Fam169b	6	0.905618	1.35279e-05	0.197467
Ociad1	6	1.16245	1.37228e-05	0.200312
Tgif1	6	0.872817	1.37797e-05	0.201142
Pex16	6	0.663204	1.37936e-05	0.201346
Qtrt1	6	0.667028	1.38947e-05	0.202821
Wdr33	6	0.827057	1.40344e-05	0.20486
Naca	6	-0.607021	1.41545e-05	0.206614
Cyc1	6	0.903287	1.43866e-05	0.210002
Cbx4	6	0.959398	1.45021e-05	0.211687
Creb3	6	0.642245	1.49765e-05	0.218613
AA467197	6	0.904403	1.54225e-05	0.225123
Trir	6	0.914487	1.61134e-05	0.235207
Rbx1	6	0.711545	1.63956e-05	0.239327
Exosc7	6	0.546785	1.68226e-05	0.24556
Nol11	6	0.656135	1.76131e-05	0.257099
Trp53	6	0.740342	1.763e-05	0.257345
Coro1a	6	0.583503	1.87264e-05	0.273349
Saysd1	6	0.755556	1.90806e-05	0.278519
Chtop	6	0.704674	1.94283e-05	0.283595
Zfp62	6	0.629757	1.964e-05	0.286685
Cnbp	6	0.733034	1.96913e-05	0.287434
Fbxl12	6	0.505993	2.03746e-05	0.297409
Ppdpf	6	0.910469	2.07121e-05	0.302334
Atp5md	6	0.855752	2.20125e-05	0.321317
Samsn1	6	0.652567	2.23703e-05	0.32654
Ndufs7	6	0.899588	2.26167e-05	0.330137
Eif3h	6	-0.960805	2.34717e-05	0.342616
Lrrfip1	6	0.694567	2.38458e-05	0.348078
Ankrd16	6	0.528776	2.40031e-05	0.350374
Rpf2	6	0.503747	2.5661e-05	0.374573
Cxcr3	6	0.775645	2.63351e-05	0.384413
Ube2w	6	0.608873	2.70704e-05	0.395147
Socs3	6	0.914766	2.73367e-05	0.399034
Nt5m	6	0.698995	2.77557e-05	0.405149
Trmt112	6	0.840182	2.77967e-05	0.405749
2310011J03Rik	6	0.61002	2.84633e-05	0.415479
Kpna1	6	0.794814	2.86873e-05	0.418749
Cish	6	0.918136	2.87075e-05	0.419044
Rilpl2	6	0.840571	2.8718e-05	0.419196
Psmd12	6	0.851689	2.9091e-05	0.424641
Tmem203	6	0.57806	2.91586e-05	0.425629
Asb2	6	0.542062	2.94362e-05	0.42968
Ascc2	6	0.527462	2.99844e-05	0.437682
mt-Nd4l	6	-1.0294	3.04794e-05	0.444908
Ndufaf8	6	0.976128	3.06057e-05	0.446751
Dpm2	6	0.720745	3.11242e-05	0.45432
Rbm26	6	0.726741	3.29325e-05	0.480715
Aebp2	6	1.05736	3.29412e-05	0.480843
Gm42031	6	1.00594	3.30916e-05	0.483038
Mrps12	6	0.743203	3.40603e-05	0.497178
Med31	6	0.53149	3.43544e-05	0.501472
Zbtb7b	6	0.578487	3.46844e-05	0.506288
Camk2g	6	0.620553	3.49239e-05	0.509784
Gm5547	6	0.524883	3.50047e-05	0.510964
Srrm1	6	0.827628	3.50364e-05	0.511426
Aurkaip1	6	0.921952	3.57534e-05	0.521893
9330175E14Rik	6	0.509125	3.60477e-05	0.526188
Usp15	6	0.746796	3.60647e-05	0.526437
Runx2	6	1.08421	3.63678e-05	0.53086
Gm8369	6	1.24469	3.6501e-05	0.532805
Ppp4r2	6	0.741405	3.65064e-05	0.532884
Rac2	6	0.532575	3.66867e-05	0.535516
Ccdc85b	6	0.948358	3.71917e-05	0.542887
U2af1l4	6	0.724636	3.75709e-05	0.548422
Ncl	6	1.08502	3.78494e-05	0.552487
Ddx27	6	0.623953	3.94864e-05	0.576383
Rtraf	6	-1.27153	4.10843e-05	0.599707
Susd3	6	0.909832	4.11456e-05	0.600603
Aip	6	0.602475	4.20909e-05	0.614402
Elp5	6	0.573787	4.22021e-05	0.616025
Med10	6	0.793029	4.2846e-05	0.625423
Tshz1	6	0.565231	4.29182e-05	0.626477
Kmt2b	6	0.652366	4.4384e-05	0.647874
Chchd1	6	0.76603	4.44843e-05	0.649337
Ccnh	6	0.657247	4.58885e-05	0.669835
Limd2	6	0.995614	4.64706e-05	0.678331
Psenen	6	0.830895	4.69086e-05	0.684724
Ube2f	6	0.895843	4.78149e-05	0.697954
Fbl	6	0.861803	4.96035e-05	0.724063
Eef1akmt1	6	0.542181	4.96838e-05	0.725234
Zdhhc18	6	0.615826	5.04942e-05	0.737064
Znrd1	6	0.854993	5.08664e-05	0.742497
Rsbn1l	6	0.749415	5.08889e-05	0.742825
Atxn2l	6	0.773282	5.11518e-05	0.746663
Alkbh2	6	0.513422	5.22905e-05	0.763284
Edf1	6	0.7435	5.27363e-05	0.769792
Cops3	6	0.612318	5.37683e-05	0.784855
Tank	6	0.765735	5.41014e-05	0.789718
Nsrp1	6	0.732823	5.43983e-05	0.794052
Rpl23a	6	-0.94242	5.47311e-05	0.79891
Nsun2	6	0.765169	5.49455e-05	0.80204
Clic1	6	0.698839	5.50475e-05	0.803528
Luc7l3	6	0.679977	5.54144e-05	0.808884
Vamp2	6	0.683953	5.69493e-05	0.831289
Chd6	6	0.554765	5.74001e-05	0.837869
Eif2b1	6	0.635996	5.81552e-05	0.848891
Mydgf	6	0.892962	5.92852e-05	0.865386
Cnot11	6	0.573013	6.031e-05	0.880346
Tnip1	6	0.774464	6.08294e-05	0.887927
Serpina3g	6	0.725609	6.3165e-05	0.922019
Dhps	6	0.514191	6.37044e-05	0.929893
Ptpn7	6	0.883221	6.44735e-05	0.94112
Cluap1	6	0.570758	6.54138e-05	0.954846
Dkkl1	6	0.810115	6.55854e-05	0.95735
Rrad	6	0.775437	6.58801e-05	0.961651
Pgs1	6	0.650572	6.60419e-05	0.964013
Psmd7	6	0.75827	6.71011e-05	0.979475
Smim3	6	0.569391	6.86623e-05	1
Mfsd5	6	0.531336	6.94966e-05	1
Ppil3	6	0.773324	7.06373e-05	1
Tsc22d3	6	0.858772	7.11866e-05	1
mt-Cytb	6	-1.01095	7.13486e-05	1
Odc1	6	0.643019	7.17165e-05	1
Nudt16	6	0.673005	7.17899e-05	1
Tubgcp4	6	0.527625	7.17899e-05	1
Copz1	6	0.710974	7.19684e-05	1
Tbc1d10c	6	0.944303	7.43311e-05	1
Hsf1	6	0.607409	7.53872e-05	1
Uimc1	6	0.516817	7.64533e-05	1
Cenpl	6	0.69951	7.71442e-05	1
Npc2	6	-0.976445	7.72598e-05	1
Lsm4	6	0.722206	7.77471e-05	1
Ikbke	6	0.658481	7.98349e-05	1
Krt83	6	0.921645	8.01269e-05	1
Arhgap30	6	0.804868	8.50234e-05	1
Kdm2b	6	1.09076	8.65454e-05	1
Kin	6	0.554332	8.69784e-05	1
Prpf38b	6	0.812306	8.74925e-05	1
Rack1	6	-0.765442	8.96165e-05	1
Csk	6	0.81133	9.11481e-05	1
Pik3r5	6	1.09262	9.12138e-05	1
Uqcr10	6	0.604466	9.28328e-05	1
Srsf9	6	0.636737	9.44766e-05	1
Hivep1	6	0.580304	9.5094e-05	1
Eif3a	6	0.840225	9.62911e-05	1
Stx6	6	0.656691	9.67377e-05	1
Scamp3	6	0.80852	9.68464e-05	1
Ncbp3	6	0.542097	9.76661e-05	1
Mrps34	6	0.847545	9.88698e-05	1
Psmb5	6	0.875688	0.000102656	1
I730030J21Rik	6	0.633472	0.00010388	1
Clk3	6	0.739071	0.000108683	1
Ezr	6	0.582054	0.000110113	1
Irf3	6	0.767896	0.000113639	1
Nop56	6	0.715867	0.00011403	1
Psmf1	6	0.538104	0.000115612	1
Tnfaip8l2	6	0.753559	0.000115699	1
Ier5	6	0.899511	0.000115836	1
Vcp	6	0.793021	0.000117834	1
Tbc1d9b	6	0.514137	0.000121834	1
Kri1	6	0.537244	0.00012346	1
Cd247	6	0.887624	0.000126258	1
Srfbp1	6	0.545946	0.000126383	1
Crkl	6	0.700702	0.000126634	1
Rora	6	0.817552	0.00012866	1
Rbm3	6	-0.621941	0.000129253	1
Gtf2f2	6	0.649708	0.000129509	1
Plpbp	6	0.682408	0.000129853	1
Nfkbib	6	0.961241	0.000130778	1
Ccdc124	6	0.578788	0.000131739	1
Etf1	6	0.588802	0.000133713	1
Fbxo11	6	0.610311	0.000133744	1
Brd7	6	0.693645	0.00013713	1
Sirt7	6	0.730845	0.000137783	1
Eif4a3	6	0.845517	0.000144169	1
Mbp	6	0.881846	0.00015257	1
Dnajc5	6	0.70298	0.000155531	1
Mrpl17	6	0.73703	0.000155619	1
Sh3bp1	6	0.838266	0.000162971	1
Nup98	6	0.596026	0.000163402	1
Fas	6	0.793852	0.000163674	1
Mtif3	6	0.5655	0.000164182	1
Traf1	6	0.735868	0.0001679	1
Pdcd2l	6	0.682054	0.000168858	1
Il21r	6	1.08152	0.000169084	1
Lsm7	6	0.943157	0.000170258	1
Ptpn18	6	-0.695978	0.000170535	1
Csrnp1	6	0.883069	0.000170838	1
Smap2	6	0.802639	0.000174294	1
Ptbp1	6	0.861735	0.00017744	1
Rps6	6	-0.611876	0.000178588	1
Dok1	6	0.737077	0.000179157	1
Uqcc2	6	0.777364	0.000181521	1
Otulin	6	0.590261	0.000182805	1
Cox16	6	0.91763	0.000183473	1
Baz1a	6	0.816642	0.000184235	1
Ints6	6	0.619805	0.000184676	1
Hspa1a	6	-2.19704	0.000185639	1
Pfdn6	6	0.874939	0.000185885	1
Rap1b	6	0.664203	0.000188052	1
Casp8	6	0.706493	0.000189549	1
Rpl7l1	6	0.657869	0.000190607	1
Ppp2r2a	6	0.74804	0.000191178	1
2310033P09Rik	6	0.697226	0.00019848	1
AW549877	6	0.506724	0.000199519	1
Snrpa	6	0.516208	0.000201671	1
Cep63	6	0.501795	0.000202434	1
Ndufb7	6	1.0245	0.000204944	1
Mtch1	6	0.725715	0.000208488	1
Jpt1	6	0.961333	0.000212222	1
Stam2	6	0.674663	0.000212361	1
Cic	6	0.620237	0.000217734	1
Ufd1	6	0.746639	0.000223706	1
Dars	6	0.654852	0.000226287	1
Tnfrsf25	6	0.857155	0.000230525	1
Socs2	6	1.0831	0.000242417	1
Metrnl	6	0.85824	0.000246462	1
Bcl2a1b	6	0.734203	0.000255927	1
Gapdh	6	-0.689756	0.000257012	1
Hopx	6	0.614967	0.000257837	1
Pabpc1	6	-0.768233	0.000258358	1
Rheb	6	0.510302	0.000262048	1
Nfkb2	6	0.572467	0.000269184	1
Itgb1	6	-0.917301	0.000272172	1
Zfp622	6	0.780313	0.000277472	1
Ccdc174	6	0.603566	0.000285424	1
Mrpl41	6	0.763085	0.000292294	1
Rasal3	6	0.824703	0.000293974	1
Rnf10	6	0.545781	0.000294751	1
Rtf2	6	0.710228	0.000295488	1
Il12rb2	6	0.501344	0.000299627	1
Pde12	6	0.822953	0.000308762	1
Cox5b	6	0.593943	0.00031216	1
Max	6	0.610074	0.000323699	1
Ttc33	6	0.637537	0.000327207	1
Acot13	6	0.619335	0.000330399	1
Cebpg	6	0.805087	0.000331878	1
Sar1a	6	0.695556	0.000332999	1
Naxd	6	0.536572	0.000333921	1
Commd7	6	0.991091	0.000339397	1
Spr	6	0.645073	0.000342306	1
Rpain	6	0.568366	0.000344497	1
Ndufc1	6	0.683626	0.000344863	1
Snhg1	6	0.61178	0.000345111	1
Ppib	6	-0.913708	0.000351648	1
Csnk1g3	6	0.694726	0.00035244	1
Gmppa	6	0.503421	0.000361701	1
Polr2g	6	0.827438	0.000362108	1
Tada1	6	0.565728	0.000371366	1
Eif4h	6	0.758911	0.000374654	1
Cct4	6	0.654878	0.000375345	1
Trmt10c	6	0.765585	0.000375347	1
Hnrnpll	6	0.637728	0.000376107	1
Srsf1	6	0.508208	0.000380955	1
2510046G10Rik	6	0.656368	0.000384697	1
Zc3h12a	6	0.914895	0.00038495	1
Tob2	6	0.810833	0.000390596	1
Ak2	6	0.619745	0.000390619	1
Frmd4b	6	0.725591	0.000404158	1
Atp6v0e	6	0.751516	0.000410174	1
Ndufaf3	6	0.623948	0.000420072	1
Pcgf1	6	0.592563	0.000427414	1
Ythdf1	6	0.702293	0.000441227	1
Ccs	6	0.643831	0.000442858	1
Polr2d	6	0.622529	0.00044964	1
Syf2	6	0.709018	0.000453951	1
Npm3	6	0.684475	0.000454666	1
Taf12	6	0.502175	0.000456745	1
Fam204a	6	0.675583	0.000457706	1
Asrgl1	6	0.591077	0.000458781	1
Terf2	6	0.644332	0.000461503	1
Dpm3	6	0.654653	0.000470432	1
Tnfrsf9	6	0.892782	0.000471539	1
Fam173a	6	0.606666	0.000475698	1
Dctn6	6	0.538841	0.000476666	1
Ddit4	6	0.514403	0.000503521	1
Spag9	6	0.733611	0.000508671	1
Epb41l4aos	6	0.647507	0.000514872	1
Cox6c	6	-0.741113	0.00052228	1
Dnajc15	6	0.726625	0.00052405	1
Zbtb1	6	0.760742	0.000525538	1
Snf8	6	0.570836	0.000527807	1
Gpr171	6	0.701168	0.000534244	1
Ndufa13	6	0.821816	0.000542643	1
Faah	6	0.792074	0.000570265	1
Adrm1	6	0.618146	0.00057107	1
Traf3ip3	6	0.688508	0.000581728	1
Sla2	6	0.608051	0.000595566	1
Hells	6	0.806761	0.000599332	1
Dpp8	6	0.556238	0.000606176	1
Tm9sf2	6	0.502323	0.00060781	1
2310009A05Rik	6	0.570678	0.000611527	1
Necap2	6	0.559188	0.000613678	1
Ppt2	6	0.640875	0.000622011	1
Unc45a	6	0.711623	0.000624066	1
Ezh2	6	0.603518	0.000628821	1
Cpsf3	6	0.558558	0.000632419	1
Gpr65	6	0.903194	0.00063803	1
Rel	6	0.841737	0.000647498	1
Dcaf15	6	0.561037	0.000647718	1
Coro7	6	0.619079	0.000648118	1
Ccar1	6	0.510202	0.000651581	1
Mllt3	6	0.651131	0.00065886	1
Dph3	6	0.972946	0.000660715	1
Myc	6	0.56264	0.00066112	1
Smndc1	6	0.644996	0.000664971	1
Map3k8	6	0.756176	0.000668458	1
Kpna4	6	0.59567	0.000675624	1
Psmg3	6	0.508377	0.000681808	1
Otulinl	6	0.648684	0.000686994	1
Timm23	6	0.927573	0.000691963	1
Hspa1b	6	-1.42404	0.000692769	1
Llph	6	0.508798	0.000704049	1
Scand1	6	0.808566	0.000707971	1
Rnps1	6	0.632804	0.000714389	1
Bzw2	6	0.696279	0.000716573	1
Baz1b	6	0.650948	0.000718363	1
Ppid	6	0.50852	0.000724009	1
Lat	6	0.584897	0.000726856	1
Tram1	6	1.09178	0.000728418	1
Sarnp	6	0.771106	0.00073198	1
Fth1	6	-0.634696	0.0007326	1
Cdca4	6	0.601995	0.000746067	1
Gramd1a	6	0.942424	0.000748486	1
Arl8a	6	0.609789	0.000751044	1
Lrrc8d	6	0.657087	0.000772431	1
Odr4	6	0.526474	0.000772647	1
Trp53i11	6	0.823127	0.000779394	1
Ranbp10	6	0.585659	0.000793577	1
Cflar	6	0.631179	0.000793729	1
Ptma	6	-0.608123	0.00081788	1
Gosr2	6	0.607283	0.000820911	1
Tespa1	6	0.604249	0.000822383	1
Snrpg	6	-0.637154	0.000823919	1
Slfn2	6	0.793635	0.000825177	1
Timm13	6	0.669218	0.000830315	1
Mpdu1	6	0.643658	0.000831124	1
Smc3	6	0.649894	0.000831211	1
Pafah1b1	6	0.655111	0.000831686	1
Txnrd1	6	0.558652	0.000833784	1
Tpp2	6	0.726964	0.000837235	1
Hivep2	6	0.513501	0.000847412	1
Gng2	6	0.60343	0.000854029	1
Ebna1bp2	6	0.713764	0.000858619	1
Smim7	6	0.680018	0.000860163	1
Pcf11	6	0.717596	0.000876292	1
Hltf	6	0.624483	0.000877965	1
Hist1h2ae	6	0.869512	0.000878094	1
Nabp2	6	0.563346	0.000880702	1
Ing2	6	0.523012	0.00088414	1
Prkd2	6	0.526872	0.00089126	1
Aldoa	6	-0.852572	0.000894965	1
Sh2d1a	6	0.691062	0.000903682	1
Ndufa3	6	0.510988	0.000908106	1
Mycbp	6	0.592356	0.000924389	1
Rrp1	6	0.686593	0.000943307	1
Ago2	6	0.58633	0.000944552	1
2023-09-11	6	0.529124	0.000948329	1
Arrb2	6	0.620726	0.000955054	1
Itk	6	0.636113	0.000955536	1
AW112010	6	-0.624933	0.000958125	1
Dcaf5	6	0.630514	0.000958477	1
Tmem154	6	0.641229	0.000965525	1
Smarcc1	6	0.754005	0.00097132	1
Il2rb	6	0.774371	0.000972497	1
Herc6	6	0.535525	0.00100819	1
Gspt1	6	0.737573	0.00101094	1
Eif6	6	0.574714	0.00101688	1
Pik3cd	6	0.653511	0.00102136	1
Mrps35	6	0.600737	0.00102495	1
Sdhaf2	6	0.503143	0.00104338	1
Ncf4	6	0.556662	0.00105633	1
Nosip	6	0.553671	0.001057	1
Mrps21	6	0.735099	0.00106427	1
Ddx46	6	0.888088	0.0010735	1
Dusp1	6	0.525904	0.00111247	1
Snx20	6	0.615417	0.0011137	1
Rcbtb2	6	0.652355	0.00111615	1
Anapc16	6	0.517196	0.00112224	1
Polr2j	6	0.840392	0.00113058	1
Polr1c	6	0.798026	0.00115544	1
Dmac1	6	0.510599	0.00115906	1
Mkln1	6	0.586905	0.00117725	1
Pcbp2	6	-0.791514	0.0011821	1
Prmt1	6	0.668345	0.00118396	1
Tmx1	6	0.543252	0.00118465	1
Traf2	6	0.545066	0.00120024	1
Mrpl15	6	0.696499	0.00121031	1
Tgif2	6	0.615715	0.00121566	1
Chchd7	6	0.564283	0.00121973	1
Ap3b1	6	0.692145	0.00122027	1
Atp6v0d1	6	0.928725	0.00122588	1
Pdcd6	6	0.571122	0.00125187	1
Fus	6	0.685872	0.00125787	1
Eif4g1	6	0.710954	0.0012776	1
Cntrl	6	0.65114	0.00128031	1
Psmb9	6	0.89217	0.00128071	1
Mrpl53	6	0.518257	0.00128736	1
Ddx39b	6	0.584992	0.00131043	1
Eif4a1	6	0.601774	0.00131777	1
Ubash3a	6	0.864306	0.00132595	1
Rnf114	6	0.546631	0.00133365	1
Clk1	6	0.701648	0.00134252	1
Acap1	6	0.638846	0.00136139	1
Mrpl19	6	0.538324	0.0013635	1
Apobec3	6	0.670137	0.00137165	1
Unc50	6	0.522852	0.00138815	1
Cfap20	6	0.724744	0.00139889	1
Bud31	6	0.725372	0.00141328	1
Gm36738	6	0.602168	0.00143423	1
Rbbp6	6	0.523975	0.00143507	1
Gm11707	6	0.590834	0.00143982	1
Vta1	6	0.798596	0.00145394	1
Tardbp	6	0.630717	0.00145723	1
Qsox1	6	0.589924	0.00145843	1
Pym1	6	0.794473	0.00146634	1
Gimap7	6	0.759009	0.00146976	1
Iqgap2	6	0.731357	0.001471	1
Mrps28	6	0.625786	0.00147811	1
Idnk	6	0.562564	0.00149724	1
Mrps5	6	0.679885	0.00150108	1
Gtpbp6	6	0.55495	0.00152861	1
Surf2	6	0.506096	0.00153153	1
Gpi1	6	-0.860935	0.00153266	1
Mbtps1	6	0.649022	0.00154629	1
Acin1	6	0.659303	0.0016297	1
Twistnb	6	0.612661	0.0016476	1
mt-Co3	6	-0.542148	0.00168812	1
Agpat5	6	0.687908	0.00169631	1
Cdipt	6	0.537891	0.00170934	1
Slc36a3os	6	0.556717	0.00171493	1
Btf3	6	-0.509423	0.00174628	1
Ostf1	6	0.583686	0.00174952	1
Larp1	6	0.670307	0.00175134	1
Uqcrh	6	-0.579044	0.00176172	1
Cops4	6	0.568429	0.00177853	1
Ddx47	6	0.688294	0.00177949	1
Pnrc2	6	0.590453	0.00178107	1
Btbd1	6	0.617814	0.00179397	1
Gatd3a	6	0.589571	0.0018126	1
Zup1	6	0.629784	0.00181597	1
Nr2c2ap	6	0.612937	0.00181638	1
Plcg1	6	0.536967	0.00182531	1
Ngdn	6	0.727818	0.0018334	1
Taf3	6	0.543917	0.00187658	1
2300009A05Rik	6	0.778414	0.00189232	1
Rad23a	6	0.547069	0.00191607	1
Hist3h2ba	6	0.588547	0.00193537	1
Larp7	6	0.590194	0.00197592	1
Pus1	6	0.654389	0.0019922	1
Erbin	6	0.595573	0.00199506	1
Pnpla2	6	0.663582	0.00200064	1
Bckdk	6	0.602983	0.00200161	1
Med7	6	0.506946	0.00200752	1
Gadd45gip1	6	0.571261	0.00206531	1
mt-Nd1	6	-0.732388	0.00212234	1
Vps28	6	0.626794	0.00213984	1
Gpbp1l1	6	0.572689	0.0022063	1
Zcchc10	6	0.548491	0.00223083	1
Tm2d2	6	0.643703	0.00223704	1
Cltc	6	0.760184	0.00224233	1
Fam189b	6	0.910923	0.0022875	1
Gnai3	6	0.52085	0.00231829	1
Smim26	6	0.563941	0.00234331	1
Ddx54	6	0.504591	0.0024002	1
Tmed5	6	0.652068	0.00243091	1
Hnrnpl	6	0.71235	0.00243444	1
1500011B03Rik	6	0.538189	0.00246288	1
Cep250	6	0.602896	0.00249217	1
Mob4	6	0.698292	0.00251107	1
Psmd8	6	0.556948	0.00252318	1
Zfp91	6	0.565719	0.00253179	1
Ppp1r16b	6	0.590013	0.00256112	1
Prdx6	6	0.616054	0.00263705	1
Rhoh	6	0.772647	0.00267534	1
Plp2	6	-1.02158	0.00269361	1
Tes	6	0.676796	0.00269968	1
Mrps18a	6	0.769678	0.00271774	1
Dennd4a	6	0.563131	0.00275239	1
Zrsr2	6	0.615193	0.0027758	1
Txn1	6	-0.914606	0.0027831	1
Ssna1	6	0.587852	0.00279343	1
Suclg1	6	0.538219	0.00283476	1
Jakmip1	6	0.583657	0.0028359	1
Ubap2l	6	0.637147	0.0028433	1
Tigd2	6	0.628423	0.00294675	1
Ash2l	6	0.627494	0.00294744	1
Ap1b1	6	0.578856	0.00296817	1
Birc3	6	0.704928	0.00297571	1
Ndufb10	6	0.644818	0.00298851	1
Sar1b	6	0.697884	0.00299244	1
Aup1	6	0.611899	0.00303062	1
Cytip	6	0.647464	0.00304061	1
Il18r1	6	0.589233	0.00304471	1
Arcn1	6	0.620687	0.00308655	1
Casp8ap2	6	0.525586	0.00311171	1
Rab10os	6	0.508372	0.00315006	1
Atp6v1h	6	0.527397	0.00316593	1
Cd200	6	0.511162	0.00321634	1
Ass1	6	-1.1083	0.00325601	1
H2afy	6	0.634381	0.00329819	1
Rpl31	6	-0.550745	0.00333704	1
Rgcc	6	0.670505	0.00336595	1
Zap70	6	0.607055	0.00338348	1
Ptprcap	6	0.587646	0.00340719	1
Tm2d1	6	0.553999	0.00343391	1
Mrpl51	6	0.669572	0.00343507	1
H2afj	6	0.696357	0.00344765	1
Lsg1	6	0.538684	0.0034717	1
Snhg12	6	0.676316	0.00347787	1
Thap3	6	0.603917	0.00350439	1
Triap1	6	0.655682	0.00351916	1
Sri	6	0.691047	0.00356922	1
Tpd52l2	6	0.622168	0.00370841	1
Mrpl42	6	0.532801	0.00374679	1
Arl6ip5	6	0.570218	0.00376378	1
Dnttip1	6	0.56381	0.00378745	1
Riok3	6	0.671166	0.00389705	1
Uqcr11	6	0.719669	0.00393778	1
Med12	6	0.617474	0.00400133	1
Mitd1	6	0.638989	0.00403624	1
2810004N23Rik	6	0.517956	0.00412806	1
Gpr183	6	0.588967	0.00417774	1
Pip4k2a	6	0.644165	0.00422762	1
Xlr4a	6	0.519965	0.00423746	1
Ptk2b	6	0.620111	0.00425062	1
Cndp2	6	0.52393	0.00433133	1
Vapa	6	0.561254	0.00433716	1
Mrpl58	6	0.691571	0.00439238	1
Churc1	6	0.707062	0.0043943	1
Rex1bd	6	0.62968	0.00439488	1
Orai1	6	0.614895	0.00446409	1
Ptpn1	6	0.552791	0.00447967	1
Heatr6	6	0.501346	0.00450601	1
Gnb2	6	0.502363	0.00457337	1
Dad1	6	0.661619	0.00459836	1
Luc7l2	6	0.653861	0.00460596	1
Lck	6	0.606764	0.00460709	1
Tia1	6	0.603821	0.0046075	1
Slc35b1	6	0.627091	0.00465038	1
Ctsd	6	0.642298	0.00468294	1
Furin	6	0.628183	0.00469687	1
Prelid1	6	-0.838089	0.00472899	1
Lgals3	6	-0.881544	0.00480977	1
Dnajb1	6	-1.14351	0.00483842	1
Irf2	6	0.718112	0.00494278	1
Rassf1	6	0.530154	0.00507255	1
Tmpo	6	0.752458	0.00508794	1
Psd4	6	0.73701	0.00513993	1
Ndufs6	6	0.700557	0.00515552	1
Mical1	6	0.533864	0.00519954	1
Ssu72	6	0.58783	0.00533988	1
Fnbp4	6	0.518353	0.0055424	1
Prdm2	6	0.767983	0.00554607	1
Cybc1	6	0.685075	0.00556411	1
Cd48	6	0.561587	0.00572906	1
Psme2	6	0.83405	0.00577757	1
Cln5	6	0.502105	0.00581187	1
Cib1	6	0.555754	0.00581684	1
Eif4e	6	0.582971	0.00583201	1
Csnk2b	6	0.508656	0.00599299	1
Ankrd39	6	0.52462	0.00607595	1
Nr4a1	6	0.704674	0.00614139	1
Tmem176a	6	1.14429	0.00617543	1
Pfdn2	6	0.692228	0.0062582	1
Wapl	6	0.597151	0.0062798	1
Hcls1	6	0.572877	0.00629765	1
Son	6	0.623282	0.00630316	1
Tmem126a	6	0.644023	0.00642569	1
Pop7	6	0.592666	0.00642649	1
Ing1	6	0.614505	0.00645313	1
Map4k1	6	0.566892	0.00649048	1
Scaf1	6	0.650769	0.00651856	1
Rsbn1	6	0.500159	0.006647	1
Bax	6	0.652396	0.0066729	1
Hmgn2	6	-0.853312	0.00668439	1
Timm10	6	0.637987	0.00680456	1
Rps15	6	-0.654943	0.00683378	1
Riok1	6	0.735132	0.00683655	1
Kdm5a	6	0.650397	0.00689935	1
Exosc10	6	0.570751	0.00699639	1
Stub1	6	0.728726	0.00702333	1
Nfkbil1	6	0.513084	0.00704699	1
Mob2	6	0.651942	0.00707045	1
Cebpz	6	0.68207	0.00720774	1
Stat4	6	0.565007	0.00723818	1
Map7d1	6	0.537597	0.00740702	1
Rab24	6	0.616017	0.00743292	1
Trip11	6	0.556892	0.00748921	1
Mif	6	-0.630494	0.00749008	1
Adnp	6	0.605087	0.00749169	1
Plscr1	6	0.509684	0.00759254	1
Strap	6	0.631554	0.00764163	1
Rnf166	6	0.586972	0.0078403	1
Selenos	6	0.519025	0.00801227	1
Il17ra	6	0.517949	0.00811001	1
Psmg2	6	0.580384	0.00812837	1
Cnn2	6	-0.650796	0.00828983	1
Eif3d	6	0.557345	0.00841067	1
Ube2k	6	0.704915	0.00843477	1
Gtf2f1	6	0.744224	0.00855259	1
Ptpn11	6	0.640583	0.00859686	1
Uhrf1bp1l	6	0.544253	0.00875412	1
Dhx30	6	0.575515	0.00875723	1
Nom1	6	0.638674	0.00893966	1
Phb	6	0.562306	0.00911304	1
Gimap4	6	0.526984	0.00915318	1
H13	6	0.60484	0.00933103	1
Emc7	6	0.703514	0.00946819	1
Ywhab	6	0.773657	0.00968065	1
Banf1	6	0.528219	0.0097932	1
Micos10	6	0.58625	0.0098716	1
Babam1	6	0.517807	0.00991389	1
Tmem64	6	-1.18893	0.00992446	1
Atg3	6	0.534443	0.00994343	1
