# Supplementary material for: Acquisition of suppressive function by conventional T cells limits anti-tumor immunity upon Treg depletion
Source: Sci Immunol. Author manuscript; Available in PMC 2024 Jan 5. (PMC7615475; doi:10.1126/sciimmunol.abo5558)
Supplement: Data file S5 [file EMS192862-supplement-Data_file_S5.xlsx]

## Sheet: Sarah_DTX_CCR8pos_vs_neg_Hmapda
Data file S5. Differentially expressed genes between CD4+Foxp3EGFP-CCR8- and CD4+Foxp3EGFP-CCR8+ Tconv cells isolatedfrom B16 tumors 18 days following implantation in Foxp3-EGFP-DTR animals and CCR8-
	Foxp3EGFP-CCR8- Tconv					Foxp3EGFP-CCR8+ Tconv
Gene name	Repl 1	Repl 2	Repl 3	Repl 4		Repl 1	Repl 2	Repl 3	Repl 4	log2FoldChange	pvalue	padj
2900005J15Rik	0	0	0	0		372.871	0	0	0	22.1573	2.3e-13	8.4e-10
6330415G19Rik	257.089	13.9652	49.9991	0		0	0	0	0	-8.80681	2.18e-05	0.00918753
Acaa1b	2.95505	9.55513	0.877178	2.27142		137.26	70.5333	500.653	27.8555	5.53078	7.56e-07	0.000551681
Acadl	908.184	1870.6	1592.96	2211.23		4645.22	3065.68	5292.78	2901.32	1.2726	7.4e-05	0.0256046
Acat2	1164.29	479.962	664.901	495.169		285.328	314.881	301.076	215.009	-1.32898	0.000572642	0.0922038
Adam33	0	0	3.50871	0		126.452	50.3809	106.061	45.2651	6.53033	0.00253076	0.195538
Areg	3099.84	4669.52	3079.77	2709.8		6037.28	7048.29	25704.4	5285.58	1.70063	0.000206522	0.0481108
Arhgef18	378.246	374.855	383.327	344.12		18.3734	141.906	9.12351	122.738	-2.33782	0.00246659	0.195538
Armc7	482.657	669.594	691.216	992.61		230.208	336.712	297.655	383.013	-1.18369	0.000517034	0.0857728
Asb2	183.213	973.889	606.13	717.768		1850.31	1591.2	1682.15	1423.24	1.3995	0.00173609	0.165291
Atp1b1	0.985015	21.3153	49.9991	1.13571		0	0	0	0.870484	-5.962	0.000232375	0.050583
Bcl2l1	517.133	1396.52	2261.36	1536.62		3085.65	2538.36	4519.56	4736.3	1.3813	0.000853143	0.113044
C330013E15Rik	0	19.8453	30.7012	29.5284		0	0	0	0	-6.80348	0.00103697	0.130503
Calca	422.571	882.747	1164.02	1017.6		1231.02	1391.35	6595.16	2227.57	1.71458	0.00211681	0.181714
Caskin1	295.505	5.14507	25.4382	1.13571		0	0	0	0.870484	-8.11287	0.000360208	0.0670882
Ccdc157	0	0	0	0		181.572	0	0	0	21.1715	3.07e-13	8.4e-10
Ccr1	95.5465	495.397	366.66	556.498		1267.76	1092.43	1679.87	762.544	1.66519	0.00101549	0.129287
Ccr8	2038.98	1292.88	6213.93	4637.1		7975.13	6970.2	42507.6	22965.1	2.50339	0.000193618	0.0460854
Cd209a	583.129	133.772	45.6133	0		1.08079	1.67936	0	0	-8.08457	9.93e-06	0.00494207
Cd7	4705.42	4978.96	4320.98	2268.01		1291.54	2553.47	220.105	570.167	-1.81159	0.00147635	0.153948
Cd81	920.004	585.803	921.914	1065.3		1748.71	1503.87	3462.37	1712.24	1.27071	0.00135205	0.148035
Cercam	391.051	40.4256	106.139	59.0569		0	3.35873	0	0	-7.41761	0.000150525	0.0412025
Clasp1	485.612	133.037	325.433	170.356		31.3428	83.9682	77.5499	64.4158	-2.11381	0.000684916	0.102821
Cmah	1176.11	821.742	737.707	434.977		383.679	248.546	115.184	132.313	-1.84992	0.000121676	0.0350586
Cog6	158.587	261.664	157.892	162.406		607.402	380.376	484.687	397.811	1.3346	0.000358233	0.0670882
Cstad	218.673	0	0	0		0	0	0	0	-22.7176	1.31e-10	2.38e-07
Ctla4	8107.66	11164.1	7662.15	11692.1		21078.6	15420.8	43337.8	23472.6	1.41932	9.21e-05	0.029673
Ctnnal1	0	46.3057	31.5784	17.0356		0	0	0	0	-7.05042	0.000746761	0.106186
Cxcl3	501.373	272.689	1198.23	216.921		3355.84	1101.66	10172.7	1814.96	2.90907	0.00196095	0.174557
Cxcr5	0	0	197.365	49.9712		0	0.839682	0	1.74097	-6.5265	0.00111581	0.135335
Dnajb13	223.598	127.892	272.802	189.664		498.243	464.344	680.842	306.41	1.26032	0.00244513	0.195414
Dusp14	669.81	327.08	914.019	2340.7		3184	2534.16	4237.87	6935.14	1.99052	0.0019262	0.173172
Dusp16	19.7003	85.2612	83.3319	124.928		177.249	199.844	903.228	293.353	2.32896	0.00183428	0.1702
Eea1	901.289	471.142	676.304	796.132		1227.77	1081.51	1992.35	1855.87	1.11435	0.0016641	0.162055
Ehd1	1048.06	1253.93	864.897	1457.12		1499.05	2236.07	3874.07	4727.6	1.41589	0.000156835	0.0418825
Ehd3	977.135	1408.28	1757.86	840.425		326.398	758.233	193.875	446.558	-1.52981	0.000725965	0.106186
Eif4ebp1	503.343	735.01	399.993	1200.45		1542.28	1340.97	1976.38	1556.42	1.17687	0.00117377	0.135335
Fam213a	3594.32	2608.55	2632.41	1566.14		8029.17	6606.62	12543.7	4787.66	1.61966	1.31e-06	0.000842768
Fam3b	253.149	52.1857	0	93.1282		0	0	0	0	-9.11838	0.000108358	0.0324287
Fam65b	2066.56	1703.02	1414.01	913.111		701.431	858.995	144.836	228.067	-1.65668	0.001387	0.150359
Flt3	0	0	0	0		91.8669	0	0	0	20.1707	5.75e-15	6.29e-11
G0s2	0	0	0	0		70.2511	0	0	0	19.8265	3.48e-11	7.62e-08
Gem	925.914	1534.7	1773.65	1988.63		3834.63	4064.06	9756.46	4015.54	1.80006	2.78e-06	0.00169091
Gm19897	330.965	124.952	37.7187	143.099		4.32315	34.427	1.14044	22.6326	-3.33763	0.000769558	0.108024
Got1	2118.77	3556.72	3310.47	4190.77		4313.42	5848.38	16912.7	7127.52	1.37606	0.00074104	0.106186
Gpm6b	348.695	517.447	462.273	591.705		337.205	927.009	3431.58	1363.18	1.65777	0.00223113	0.183674
Gpr141	0	0	0	0		169.684	99.9221	0	26.1145	8.76856	0.000175178	0.0435914
Gpr183	9549.72	11849.8	8182.32	8006.75		5009.45	5491.52	1314.93	2534.85	-1.38911	0.000173646	0.0435914
Gpr65	362.486	590.213	514.903	1737.64		1868.68	1372.04	4313.14	3434.06	1.77791	0.000274956	0.0557498
Gprc5c	0	0	0	0		0	64.6555	0	0	19.7466	2.39e-08	2.18e-05
Gsn	313.235	1173.08	1428.05	838.154		2804.64	2144.55	9742.77	2640.18	2.20722	1.23e-05	0.00585943
Hilpda	10077.7	10587.8	9303.35	15144.7		16923	17012	47483.3	24854	1.23614	7.48e-05	0.0256046
Ifit1bl2	55.1608	5.14507	7.01742	23.8499		0	0	0	0	-6.98865	7.09e-05	0.0256046
Igfbp7	48.2657	527.002	672.795	642.812		1176.98	1152.04	6071.7	2897.84	2.57894	0.000856942	0.113044
Il10	24.6254	360.155	1407.87	390.684		3440.14	1264.56	18129.6	2459.99	3.5341	0.000809291	0.110762
Il13	54.1758	61.0059	70.1742	27.257		659.28	424.879	835.942	340.359	3.40852	1.6e-05	0.00699322
Il1r2	1080.56	1826.5	2884.16	3730.81		7833.54	4888.63	36848.7	12533.2	2.70537	0.000129546	0.0363692
Il2ra	2546.26	1463.41	2342.07	1061.89		3293.16	3707.2	12117.2	1989.93	1.50939	0.00215753	0.181714
Il5	2694.02	2246.93	5359.56	1525.26		13548.7	12436.5	43276.2	9429.95	2.73424	0.00016752	0.0435914
Impa2	1358.34	740.89	606.13	996.017		1902.18	1439.21	3845.56	1818.44	1.2828	0.00192958	0.173172
Itgae	1178.08	579.923	510.518	250.992		70.2511	175.494	0	19.1506	-3.24789	0.000980851	0.126345
Izumo1r	1099.28	1472.23	2217.51	2055.63		2019.99	2314.16	10546.8	4336.75	1.48935	0.00161214	0.162055
Jdp2	386.126	264.604	399.993	615.555		1174.82	753.195	2587.66	1253.5	1.79214	0.000351293	0.0670882
Kcnab2	1275.59	784.991	1298.22	687.104		269.116	599.533	392.311	409.998	-1.27516	0.0005103	0.0857728
Kdm4c	404.841	366.77	604.376	321.406		72.4127	160.379	240.633	167.133	-1.40634	0.00226779	0.185299
Klf3	1882.36	1378.88	720.163	952.86		614.968	418.162	63.8646	224.585	-1.90043	0.00066994	0.102821
Klra7	0	0	19.2979	29.5284		0	0	0	0	-6.08566	0.00212892	0.181714
Klra9	309.295	16.1702	0	0		0	0	0	0	-22.7717	1.55e-14	8.48e-11
Klrb1c	0	24.2553	192.979	211.242		0	0	0	0	-9.22318	0.0016725	0.162055
Lax1	1284.46	1397.25	2028.91	1701.29		702.511	781.744	515.479	750.357	-1.22065	1.04e-06	0.000714217
Ltb4r1	848.098	1654.51	2101.72	885.853		4233.44	3751.7	11094.2	2218.86	1.95552	3.2e-05	0.0120745
Madd	1518.89	888.628	1083.31	905.161		349.094	485.336	640.927	572.778	-1.10182	0.000616432	0.0964187
Msc	0	0	0	0		131.856	15.954	298.795	18.2802	9.42078	9.01e-06	0.0046985
Mt1	1224.37	2418.92	4002.56	6106.71		8623.6	7253.17	80704.3	15209.1	3.02304	0.00118603	0.135335
Mt2	67.966	446.151	726.303	1057.35		1331.53	1287.23	22403.9	3504.57	3.6341	0.00128857	0.143965
Mt3	65.996	30.1354	43.8589	48.8355		172.926	216.638	540.568	286.389	2.68887	0.000213713	0.0487488
Mtmr10	121.157	74.9711	167.541	111.3		487.435	358.544	356.957	440.465	1.79126	0.000239232	0.050583
Mylip	136.917	165.377	143.857	298.692		22.6965	65.4952	63.8646	23.5031	-2.08425	0.000408412	0.0742832
Nbeal2	1607.54	674.74	645.603	632.59		429.072	257.782	39.9154	263.757	-1.84543	0.00189557	0.172955
Nsf	635.335	832.767	1242.96	718.904		2228.58	1347.69	3379.12	1095.07	1.23042	0.0015183	0.156369
Nsg2	528.953	141.857	478.062	96.5353		0	62.1365	0	42.6537	-3.56578	0.00251671	0.195538
Oxsr1	195.033	360.155	533.324	403.177		593.352	806.934	2507.83	853.074	1.67406	0.0016418	0.162055
P2rx5	0	0	0	0		0	0	144.836	0.870484	20.9213	1.12e-09	1.53e-06
Pebp1	1103.22	2526.23	2192.94	3048.24		4337.2	3809.64	5542.53	5373.49	1.10367	0.000184318	0.0448467
Penk	3088.02	1161.32	6142	5187.92		10477.1	7636.91	61898.5	14274.2	2.59745	0.001691	0.16241
Plin2	4132.14	2342.48	2270.14	5445.73		7004.58	6453.79	13807.3	6089.9	1.23312	0.000484424	0.0828744
Prelid2	1.97003	400.581	348.24	465.641		1275.33	1178.07	2987.95	1511.16	2.5148	0.00207994	0.18074
Rab37	1137.69	1303.91	1499.97	930.146		767.359	572.663	443.631	497.046	-1.09529	0.00047254	0.0821244
Ramp1	452.122	360.89	1912.25	967.625		3296.4	1622.27	24839.9	6357.14	3.28981	0.000102712	0.0321312
Rasa3	3082.11	2604.14	1891.2	1160.7		1046.2	1180.59	371.783	318.597	-1.58269	0.000413853	0.0742832
Rasgrp2	1553.37	1657.45	2048.21	1015.32		594.433	757.393	126.589	390.847	-1.74658	0.000424904	0.0750366
Rassf6	0.985015	0	0	0		0	89.846	372.924	75.7321	8.91176	0.000109586	0.0324287
Rbbp7	5189.06	3702.98	6175.33	3336.71		9117.52	6768.68	15703.8	6452.02	1.04747	0.000607977	0.0964187
Rbm44	0	0	0	1.13571		121.048	0	234.93	40.9127	8.4714	0.000685539	0.102821
Sag	145.782	22.7853	0	0		0	0	0	0	-7.87732	0.0014735	0.153948
Samd9l	1150.5	540.968	577.183	570.126		285.328	391.292	152.819	236.772	-1.41171	0.000740912	0.106186
Sdf4	13641.5	11802.8	11613.8	19142.4		18486.9	19894.6	49188.3	36855.4	1.14664	0.000244853	0.050583
Serpinb6a	348.695	682.825	745.601	1301.52		1704.4	1343.49	3051.82	1577.32	1.31848	0.00115628	0.135335
Sh3bp5	932.809	808.511	783.32	320.27		306.943	270.378	272.565	291.612	-1.31787	0.00188091	0.172955
Sit1	5930.78	2914.32	2421.01	2417.93		1735.74	1994.24	1235.1	1492.88	-1.0832	0.000854418	0.113044
Skap2	493.493	524.797	351.748	796.132		1398.54	731.363	1394.76	1038.49	1.07523	0.00177638	0.167669
Slc18a2	0	2.94004	0.877178	2.27142		154.553	66.3349	1.14044	21.7621	5.31396	0.00199731	0.17636
Slc2a13	0	0	0	0		89.7053	0	0	0	20.222	1.08e-08	1.12e-05
Sod3	0	150.677	29.824	178.306		0	0	0	0	-8.96726	0.000916151	0.119416
Spx	0	0	0	0		0	0	139.134	0	20.8554	3.67e-09	4.47e-06
Sv2c	1117.01	660.039	521.044	893.803		3182.92	1432.5	9660.66	2782.94	2.4181	7.92e-05	0.0262936
Tbc1d5	422.571	155.087	340.345	86.3139		31.3428	59.6174	47.8984	59.1929	-2.34074	0.000244589	0.050583
Tcf7	1997.61	2239.58	4102.56	1419.64		1509.86	1403.95	857.61	1000.19	-1.0324	0.002227	0.183674
Tg	533.878	163.172	140.348	306.642		858.145	436.635	1765.4	1082.01	1.85673	0.00166681	0.162055
Tgtp2	4556.68	2369.67	1302.61	2356.6		1093.76	1133.57	601.011	1549.46	-1.27346	0.000802799	0.110762
Tmeff2	0	0	0	0		0	0	0	94.0122	20.1975	1.13e-08	1.12e-05
Tnfrsf26	888.484	438.066	326.31	392.956		110.24	215.798	31.9323	92.2713	-2.18169	0.000226923	0.050583
Tnfrsf9	3247.59	4823.14	2357.85	4986.9		7710.33	10436.4	16051.7	10938.5	1.54993	5.36e-07	0.000419233
Treml2	111.307	188.163	123.682	27.257		3.24236	29.3889	0	3.48193	-3.62652	0.0011866	0.135335
Trib2	1045.1	632.109	1031.56	457.691		463.658	277.935	112.903	183.672	-1.60898	0.00115829	0.135335
Trim12a	1340.61	1582.48	862.266	1026.68		269.116	585.258	215.543	458.745	-1.6532	1.37e-05	0.00623345
Trmt10c	1512	970.214	853.494	411.127		272.358	442.512	419.682	367.344	-1.3189	0.00107596	0.133872
Ttc39c	1214.52	1098.84	1557.87	1266.32		2710.61	1565.17	5211.81	2829.07	1.26135	0.00165798	0.162055
Tubb6	471.822	140.387	370.169	341.849		1486.08	1308.22	1369.67	1238.7	2.0293	2.96e-06	0.00170649
Ugcg	1789.77	1266.42	1282.43	901.753		505.808	877.468	370.643	488.341	-1.22418	0.00114694	0.135335
Usp32	814.607	82.3212	64.9112	121.521		30.262	1.67936	1.14044	39.1718	-3.90479	0.000547998	0.0895527
Vdr	18.7153	105.841	249.996	121.521		367.468	310.682	1832.69	359.51	2.53196	0.00145202	0.153948
Wdr89	272.849	75.7061	61.4025	57.9212		0	0	0	0	-9.35013	9.11e-10	1.42e-06
Wfikkn1	0	0	0	0		17.2926	0	0	34.8193	19.4281	4.04e-08	3.4e-05
Wiz	208.823	92.6113	228.943	139.692		56.2009	25.1905	41.0558	29.5964	-2.1424	0.00152813	0.156369
Xlr3a	0.985015	11.0252	47.3676	86.3139		0	0.839682	0	0	-6.94486	0.00250144	0.195538
Zfp128	277.774	14.7002	29.824	10.2214		0	0	0	0	-8.85738	2.72e-05	0.0106206
Zfp36l2	5276.73	2365.26	4130.63	2588.28		1156.44	1675.17	1622.84	1588.63	-1.24866	2.28e-05	0.00923008
Zfp446	0	0	0	0		0	139.387	179.049	14.7982	8.94076	6.53e-06	0.00357357
Zfp687	504.328	76.4411	357.011	64.7354		10.8079	63.8158	17.1066	61.8043	-2.70298	0.00215684	0.181714
