# Supplementary material for: Acquisition of suppressive function by conventional T cells limits anti-tumor immunity upon Treg depletion
Source: Sci Immunol. Author manuscript; Available in PMC 2024 Jan 5. (PMC7615475; doi:10.1126/sciimmunol.abo5558)
Supplement: Data file S6 [file EMS192862-supplement-Data_file_S6.xlsx]

## Sheet: Fig. 1A
Fig. 1A B16-F10 tumor area
Early
Days post implantation	PBS									DTx
5	0	0	0	0	0	0	0	0		0	0	0	0	0	0	0	0	0	0
10	0	45.19	37.81	0	28.98	19.2	22.55	10.9807		0	0	9.84	0	0	0	0	0	0	45.91
12	0	85.65	49.23	0	63.44	61.55	43.02	32.6157		0	14.55	17.75	0	0	0	0	0	29.46	57.53
14	0	112.67	77.49	0	100.59	89.44	68.47	53.6821		0	13.87	22.71	0	27.01	0	0	0	31.03	60.44
16	17	114.97	114.67	16.47	101.89	110.45	96.9	72.9293		0	11.25	22.68	0	12.46	18.86	22.68	0	37.29	56.47
Mann Whitney test
P value	0.0056
Exact or approximate P value?	Exact
P value summary	**
Significantly different (P < 0.05)?	Yes
One- or two-tailed P value?	Two-tailed
Sum of ranks in column A,B	106 , 65
Mann-Whitney U	10
Difference between medians
Median of column A	99.40, n=8
Median of column B	15.66, n=10
Difference: Actual	-83.74
Difference: Hodges-Lehmann	-75.8
Established
Days post implantation	PBS									DTx
5	0	0	0	0	0					0	0	0	0	0
10	43.22	60.81	37.23	34.34	54.74					62	54.37	47.64	31.2	38.37
12	53.13	76.55	49.07	39.47	58.83					69.3	62.45	49.65	36.9	45.54
14	77.41	109.1	70.72	54.94	119.9					90	115.58	84.93	69.88	57.6
16	142.79	164.29	99.44	99.3	131.46					112.66	142.41	120.87	120.42	100.18
Mann Whitney test
P value	0.8413
Exact or approximate P value?	Exact
P value summary	ns
Significantly different (P < 0.05)?	No
One- or two-tailed P value?	Two-tailed
Sum of ranks in column A,B	29 , 26
Mann-Whitney U	11
Difference between medians
Median of column A	131.5, n=5
Median of column B	120.4, n=5
Difference: Actual	-11.04
Difference: Hodges-Lehmann	-10.59

## Sheet: Fig. 1D
Fig. 1D	Average expression of genes within the 5 clusters identified in each T cell subset
Cluster A:	PBS Treg	PBS CD4	PBS CD8	DTx CD4	DTx CD8
	0.721103	0.081008	0.174696	0.376601	0.487661
	0.736298	0.069944	0.104432	0.40715	0.555983
	0.638244			0.375103	0.453661
Cluster B:	PBS Treg	PBS CD4	PBS CD8	DTx CD4	DTx CD8
	0.296807	0.021215	0.169298	0.394822	0.496138
	0.264677	0.015426	0.090584	0.442294	0.560871
	0.256155			0.341492	0.47748
Cluster C:	PBS Treg	PBS CD4	PBS CD8	DTx CD4	DTx CD8
	0.717229	0.025399	0.136596	0.044691	0.364911
	0.613264	0.0239	0.053352	0.085398	0.387119
	0.568198			0.06358	0.275231
Cluster D:	PBS Treg	PBS CD4	PBS CD8	DTx CD4	DTx CD8
	0.73507	0.032501	0.066493	0.329648	0.074868
	0.58477	0.030719	0.027136	0.365607	0.075902
	0.608408			0.232556	0.054428
Cluster E:	PBS Treg	PBS CD4	PBS CD8	DTx CD4	DTx CD8
	0.71121	0.021507	0.062052	0.042665	0.050482
	0.63064	0.019939	0.030467	0.07545	0.050039
	0.774438			0.038235	0.03592

## Sheet: Fig. 2C
Fig. 2C	Replicate measurements of dividing CD45.1+ responder cells incubated with intratumoral Treg cells or Tconv cells.
Treg	PBS	DTx	Ctrl (no suppressor)
46	83.6	57.1	82.5
46.1	82.1	52.7	83
52.7	85.3	55.5	83
42.6	80.8	55.9	82.52
54.7	83.4	51.9	85.9
43.3	81.1	49.4	83.4
Ordinary one-way ANOVA
Number of families	1
Number of comparisons per family	6
Alpha	0.05
Tukey's multiple comparisons test	Mean Diff.	95.00% CI of diff.	Below threshold?	Summary	Adjusted P Value
No suppressor vs. Treg	35.82	30.84 to 40.80	Yes	****	<0.0001
No suppressor vs. PBS	0.67	-4.308 to 5.648	No	ns	0.9813
No suppressor vs. DTx	29.64	24.66 to 34.61	Yes	****	<0.0001
Treg vs. PBS	-35.15	-40.13 to -30.17	Yes	****	<0.0001
Treg vs. DTx	-6.183	-11.16 to -1.205	Yes	*	0.0117
PBS vs. DTx	28.97	23.99 to 33.94	Yes	****	<0.0001

## Sheet: Fig. 2E
Fig. 2E	Replicate measurements of CD44hi CD45.1+ responder cells incubated with indicated suppressor cell populations
Treg	PBS	DTx	Ctrl (no suppressor)
72.8	75.1	15.6	82.1
57.7	74.2	15.3	81.8
60.3	87	18.8	82.2
55.8	86.6	12.3	78.5
59.6	84.6	18.7	81.4
Ordinary one-way ANOVA
Number of families	1
Number of comparisons per family	6
Alpha	0.05
Tukey's multiple comparisons test	Mean Diff.	95.00% CI of diff.	Below threshold?	Summary	Adjusted P Value
No suppressor vs. Treg	19.96	11.16 to 28.76	Yes	****	<0.0001
No suppressor vs. PBS	-0.3	-9.099 to 8.499	No	ns	0.9997
No suppressor vs. DTx	65.06	56.26 to 73.86	Yes	****	<0.0001
Treg vs. PBS	-20.26	-29.06 to -11.46	Yes	****	<0.0001
Treg vs. DTx	45.1	36.30 to 53.90	Yes	****	<0.0001
PBS vs. DTx	65.36	56.56 to 74.16	Yes	****	<0.0001

## Sheet: Fig. 2G
Fig. 2G	Replicate measurements of the expression of the indicated proteins from intratumoral Treg cells and CD4+ Tconv cells
CTLA-4
Treg	PBS	DTx		one-way ANOVA, Kruskal-Wallis
27.7	4.2	39.7		Number of families	1
28.9	3.1	30.2		Number of comparisons per family	3
27.2	5.6	42.3		Alpha	0.05
28.9	6.1	35.6		Dunn's multiple comparisons test	Mean rank diff.	Significant?	Summary	Adjusted P Value	Adjusted P Value
28.6	4.67	32		Treg vs. PBS	20	Yes	****	<0.0001	<0.0001
62.2951	4.3543	14.6586		Treg vs. DTx	4.782	No	ns	0.8092	0.0295
81.8218	24.3312	56.7269		PBS vs. DTx	-15.22	Yes	**	0.0013	0.0042
67.6304	18.2415	47.3843
95.5711	1.07602	44.6231
91.6351	21.125	58.191
47.6821	15.2116	25.4509
94.1884	22.3404	30.3518
		20.3203
TIGIT
Treg	PBS	DTx		one-way ANOVA, Kruskal-Wallis
42.6	14.7	81.1		Number of families	1
44.2	7.64	77.3		Number of comparisons per family	3
61	10.3	75.6		Alpha	0.05
65	9.24	83.1		Dunn's multiple comparisons test	Mean rank diff.	Significant?	Summary	Adjusted P Value
49.5	6.78	76.2		Treg vs. PBS	16.85	Yes	****	<0.0001
48.2027	7.02156	41.9855		Treg vs. DTx	-1.598	No	ns	>0.9999
61.2121	20.8383	40.6951		PBS vs. DTx	-18.44	Yes	****	<0.0001
61.4948	17.7665	47.9614
74.4849	10.2461	37.8462
71.9041	18.7279
62.1931	13.5099
53.8911	6.48685
57.5598	16.0434
TIM-3
Treg	PBS	DTx		one-way ANOVA, Kruskal-Wallis
0.98	8.11	20.4		Number of families	1
1.56	1.26	14.9		Number of comparisons per family	3
3.37	7.65	16.89		Alpha	0.05
1.04	4.56	18.2		Dunn's multiple comparisons test	Mean rank diff.	Significant?	Summary	Adjusted P Value
4.23	3.56	19.51		Treg vs. PBS	5.2	No	ns	0.5597
5.6701	1.00484	4.57057		Treg vs. DTx	-8.2	No	ns	0.1118
24.7562	2.29299	20.0803		PBS vs. DTx	-13.4	Yes	**	0.002
15.5817	1.53402	26.0826
5.49451	0.231481	6.83417
21.2243	3.20969	12.9648
ICOS
Treg	PBS	DTx		one-way ANOVA, Kruskal-Wallis
94.6715	15.7373	86.8474		Number of families	1
92.3508	42.5478	89.0672		Number of comparisons per family	3
90.2542	42.7261	87.1098		Alpha	0.05
89.7719	7.69231	91.4022		Dunn's multiple comparisons test	Mean rank diff.	Significant?	Summary	Adjusted P Value
94.3302	43.8202	94.5539		Treg vs. PBS	7	No	ns	0.1312
100	44.1725	96.1886		Treg vs. DTx	-5.536	No	ns	0.2986
98.5915	57.2449	89.2893		PBS vs. DTx	-12.54	Yes	***	0.0006
97.8827	44.7284	96.125
GITR
Treg	PBS	DTx		one-way ANOVA, Kruskal-Wallis
94.6715	15.7373	86.8474		Number of families	1
92.3508	42.5478	89.0672		Number of comparisons per family	3
90.2542	42.7261	87.1098		Alpha	0.05
89.7719	7.69231	91.4022		Dunn's multiple comparisons test	Mean rank diff.	Significant?	Summary	Adjusted P Value
94.3302	43.8202	94.5539		Treg vs. PBS	16.22	Yes	****	<0.0001
100	44.1725	96.1886		Treg vs. DTx	5.444	No	ns	0.4369
98.5915	57.2449	89.2893		PBS vs. DTx	-10.78	Yes	*	0.0119
97.8827	44.7284	96.125
98.9834	38.3451	85.1

## Sheet: Fig. 3C
Fig. 3C	Relative frequency of cells within each cluster normalized to their average ratio among PBS replicates.
Cluster	PBS			DTx
0	1.87345	0.150905	0.975645	5.01251	4.70648	3.89257
1	1.94897	0.241183	0.80985	3.91967	3.4855	3.48874
2	0.703194	1.6818	0.615	0.00558	0.006861	0.01742
3	0.644265	1.3852	0.970534	0.001844	0.008502	0.024178
4	1.03888	0.36842	1.59269	0.243736	0.227119	0.740059
5	1.32267	0.546719	1.13061	3.90483	7.88214	8.02349
6	0.241882	0.389669	2.36845	0.324006	0.049795	0.025287
7	1.25544	0.168541	1.57602	10.277	7.96893	1.74993
Cluster 0
Unpaired t test
P value	0.0041
P value summary	**
Significantly different (P < 0.05)?	Yes
One- or two-tailed P value?	Two-tailed
t, df	t=5.903, df=4
Cluster 1
Unpaired t test
P value	0.0073
P value summary	**
Significantly different (P < 0.05)?	Yes
One- or two-tailed P value?	Two-tailed
t, df	t=5.037, df=4
Cluster 2
Unpaired t test
P value	0.0443
P value summary	*
Significantly different (P < 0.05)?	Yes
One- or two-tailed P value?	Two-tailed
t, df	t=2.896, df=4
Cluster 3
Unpaired t test
P value	0.01
P value summary	**
Significantly different (P < 0.05)?	Yes
One- or two-tailed P value?	Two-tailed
t, df	t=4.608, df=4
Cluster 4
Unpaired t test
P value	0.2027
P value summary	ns
Significantly different (P < 0.05)?	No
One- or two-tailed P value?	Two-tailed
t, df	t=1.522, df=4
Cluster 5
Unpaired t test
P value	0.015
P value summary	*
Significantly different (P < 0.05)?	Yes
One- or two-tailed P value?	Two-tailed
t, df	t=4.090, df=4
Cluster 6
Unpaired t test
P value	0.2786
P value summary	ns
Significantly different (P < 0.05)?	No
One- or two-tailed P value?	Two-tailed
t, df	t=1.252, df=4
Cluster 7
Unpaired t test
P value	0.0932
P value summary	ns
Significantly different (P < 0.05)?	No
One- or two-tailed P value?	Two-tailed
t, df	t=2.194, df=4

## Sheet: Fig. 3H
Fig. 3H	Replicate measurements of the frequency and total counts of CCR8+ of CD4+ Tconv cells from spleens, draining lymph nodes (dLN) and tumors of B16-F10 tumor-bearing Foxp3EGFP-DTR mice treated with PBS or DTx.
Frequency												Total number
Spleen												Spleen
Treg	PBS	DTx		one-way ANOVA Kruskal-Wallis								Treg	PBS	DTx		one-way ANOVA Kruskal-Wallis
4.32692	0.644672	3.07708		Number of families	1							88867	16361	108275		Number of families	1
3.79278	0.676625	3.19671		Number of comparisons per family	3							96525	10629	96636		Number of comparisons per family	3
3.11615	0.340301	3.24845		Alpha	0.05							119870	13531	119322		Alpha	0.05
2.87413	0.614112	3.4034										96068	14386	32396
3.32734	0.35999	2.94471		Dunn's multiple comparisons test	Mean rank diff.	Significant?	Summary	Adjusted P Value				191627	8684	91567		Dunn's multiple comparisons test	Mean rank diff.	Significant?	Summary	Adjusted P Value
3.98761	0.512267	1.85813		Treg vs. PBS	23.08	Yes	****	<0.0001				201701	9013	181649		Treg vs. PBS	14.62	Yes	**	0.0043
4.52261	0.44843	2.33397		Treg vs. DTx	5.934	No	ns	0.5626				209097	9029	140857		Treg vs. DTx	-5.989	No	ns	0.5505
5.96745	0.966727	2.73465		PBS vs. DTx	-17.14	Yes	***	0.0004				37214.8	48937.8	108456		PBS vs. DTx	-20.6	Yes	****	<0.0001
7.98611	1.05049	5.15774										40543.4	39051.7	345644
8.68597	1.2945	3.98878										54602.1	54554.2	319529
10.9081	0.969697	6.10282										76806.6	33203.1	518933
7.66694	0.97883	6.54112										52749.7	50954	392010
10.3068	1.1568	7.56556										111314	88617.9	476042
		4.48988												60044.9
dLN												dLN
Treg	PBS	DTx		one-way ANOVA Kruskal-Wallis								Treg	PBS	DTx		one-way ANOVA Kruskal-Wallis
7.13791	1.5302	3.01811		Number of families	1							3575	4577	19150		Number of families	1
16.9624	3.66919	7.89341		Number of comparisons per family	3							4227	5568	71527		Number of comparisons per family	3
14.9888	1.95173	10.0604		Alpha	0.05							4897	4139	69084		Alpha	0.05
17.202	2.59212	9.22783										5617	5206	52693
11.8295	1.62037	6.49294		Dunn's multiple comparisons test	Mean rank diff.	Significant?	Summary	Adjusted P Value				4559	3970	32472		Dunn's multiple comparisons test	Mean rank diff.	Significant?	Summary	Adjusted P Value
9.33879	1.33583	1.96078		Treg vs. PBS	17.64	Yes	****	<0.0001				5618	4643	3631		Treg vs. PBS	0.9091	No	ns	>0.9999
20.7809	8.10341	4.59966		Treg vs. DTx	13.18	Yes	**	0.0042				7492	7441	46945		Treg vs. DTx	-13.45	Yes	**	0.0033
20.4947	7.57129	4.66165		PBS vs. DTx	-4.455	No	ns	0.8399				9714	8369	41730		PBS vs. DTx	-14.36	Yes	**	0.0015
21.2195	7.43766	6.39407										2303	2016	51720
18.1488	5.46263	6.37829										5302	5331	42200
20.1449	6.79695	8.00681										8607	8402	66785
												Tumor
Tumor												Treg	PBS	DTx		one-way ANOVA Kruskal-Wallis
Treg	PBS	DTx		one-way ANOVA Kruskal-Wallis								48250.2	352.537	622.202		Number of families	1
7.13791	1.5302	3.01811		Number of families	1							21682	926	2072.94		Number of comparisons per family	3
16.9624	3.66919	7.89341		Number of comparisons per family	3							21155	571	319		Alpha	0.05
14.9888	1.95173	10.0604		Alpha	0.05							21327	755	7142
17.202	2.59212	9.22783										13128	357	730		Dunn's multiple comparisons test	Mean rank diff.	Significant?	Summary	Adjusted P Value
11.8295	1.62037	6.49294		Dunn's multiple comparisons test	Mean rank diff.	Significant?	Summary	Adjusted P Value				7921	99	290		Treg vs. PBS	45.17	Yes	****	<0.0001
9.33879	1.33583	1.96078		Treg vs. PBS	21.74	Yes	***	0.0002				18026	795	677		Treg vs. DTx	26.35	Yes	***	0.0001
20.7809	8.10341	4.59966		Treg vs. DTx	31.78	Yes	****	<0.0001				14000	276	4826		PBS vs. DTx	-18.82	Yes	**	0.0041
20.4947	7.57129	4.66165		PBS vs. DTx	10.04	No	ns	0.1903				7470	305	4000
21.2195	7.43766	6.39407										7492	372	1999
18.1488	5.46263	6.37829										9714	168	3599
20.1449	6.79695	8.00681										2303	128	2296
												5302	74	2934
												8607	18	410
													26	676
													2323	13846.7
													217.7	10380.8
													861.9	4147.6
													1445.8	1072
													4410.9	794.1
													161.6	4677.5
														4119.3

## Sheet: Fig. 4E
Fig. 4E	Replicate measurements of the expression of the indicated proteins from intratumoral Treg cells and CCR8+ and CCR8– CD4+ Tconv cells from tumors of B16-F10 tumor-bearing Foxp3EGFP-DTR mice treated with PBS or DTx
CD25
Treg	CCR8- Tconv	CCR8+ Tconv		one-way ANOVA Kruskal-Wallis
78.8	38.3	73.2		Number of families	1
82.7	42.7	75.3		Number of comparisons per family	3
77.9	37.8	68.8		Alpha	0.05
81	36.8	69.7
78.5	27.4	74.2		Dunn's multiple comparisons test	Mean rank diff.	Significant?	Summary	Adjusted P Value
86.6	19.1	67.7		Treg vs. CCR8- Tconv	13.57	Yes	***	0.0001
70	32.5	50		Treg vs. CCR8+ Tconv	6.143	No	ns	0.192
				CCR8- Tconv vs. CCR8+ Tconv	-7.429	No	ns	0.0753
OX40
Treg	CCR8- Tconv	CCR8+ Tconv		one-way ANOVA Kruskal-Wallis
25.4	8.95	60.5		Number of families	1
25.6	5.04	55.8		Number of comparisons per family	3
37.2	5.69	28.4		Alpha	0.05
27.5	23.3	44
37.4	18.2	46.5		Dunn's multiple comparisons test	Mean rank diff.	Significant?	Summary	Adjusted P Value
40	14.9	31.7		Treg vs. CCR8- Tconv	10	Yes	*	0.014
35.2	10.9	32.8		Treg vs. CCR8+ Tconv	-4	No	ns	0.7737
30	10.2	35.4		CCR8- Tconv vs. CCR8+ Tconv	-14	Yes	***	0.0002
GITR
Treg	CCR8- Tconv	CCR8+ Tconv		one-way ANOVA Kruskal-Wallis
83.6	19.4	84.6		Number of families	1
79.1	27.3	66.6		Number of comparisons per family	3
75	39.2	79.4		Alpha	0.05
93.8	32.6	61.4
87.8	16.7	87.6		Dunn's multiple comparisons test	Mean rank diff.	Significant?	Summary	Adjusted P Value
80	32.5	70.6		Treg vs. CCR8- Tconv	14.25	Yes	***	0.0002
86.8	27.6	63.3		Treg vs. CCR8+ Tconv	4.5	No	ns	0.6093
71.7	7.52	64.8		CCR8- Tconv vs. CCR8+ Tconv	-9.75	Yes	*	0.0175
	TIGIT
Treg	CCR8- Tconv	CCR8+ Tconv		one-way ANOVA Kruskal-Wallis
46.3	22	69.6		Number of families	1
60.5	0.35	28.6		Number of comparisons per family	3
61	0.99	33.5		Alpha	0.05
73.4	20.9	47.9
83.5	20	61.6		Dunn's multiple comparisons test	Mean rank diff.	Significant?	Summary	Adjusted P Value
50	12.4	67.8		Treg vs. CCR8- Tconv	12.63	Yes	**	0.0011
49.4	4.32	67.9		Treg vs. CCR8+ Tconv	1.25	No	ns	>0.9999
65	4.4	57.7		CCR8- Tconv vs. CCR8+ Tconv	-11.38	Yes	**	0.0039
GATA-3
Treg	CCR8- Tconv	CCR8+ Tconv		one-way ANOVA Kruskal-Wallis
4.26	1.58	12.5		Number of families	1
12	6.4	33.5		Number of comparisons per family	3
12.6	1.44	29		Alpha	0.05
8.86	0.85	64.7
0.49	1.43	16.7		Dunn's multiple comparisons test	Mean rank diff.	Significant?	Summary	Adjusted P Value
14	0.14	13		Treg vs. CCR8- Tconv	6.75	No	ns	0.1687
16.8	2.05	47.5		Treg vs. CCR8+ Tconv	-7.5	No	ns	0.1017
12.4	1.05	42.7		CCR8- Tconv vs. CCR8+ Tconv	-14.25	Yes	***	0.0002
LAG-3
Treg	CCR8- Tconv	CCR8+ Tconv		one-way ANOVA Kruskal-Wallis
9.5	2.51	18.8		Number of families	1
15.5	13.9	31.1		Number of comparisons per family	3
20.7	2.98	25.8		Alpha	0.05
20.1	2.64	29.4
5.42	2.38	26.2		Dunn's multiple comparisons test	Mean rank diff.	Significant?	Summary	Adjusted P Value
21.8	4.25	19.4		Treg vs. CCR8- Tconv	6.333	No	ns	0.1197
				Treg vs. CCR8+ Tconv	-4.333	No	ns	0.4792
				CCR8- Tconv vs. CCR8+ Tconv	-10.67	Yes	**	0.0016

## Sheet: Fig. 4G
Fig. 4G	Replicate measurements of CTV dilution within gated CD45.1+ responder cells incubated with indicated suppressor populations
Ctrl	CCR8-	CCR8+		Ordinary one-way ANOVA
86.9	78.3	47.4		Number of families	1
86.7	76.1	56.3		Number of comparisons per family	3
86.9	75.7	60		Alpha	0.05
85.7
				Tukey's multiple comparisons test	Mean Diff.	95.00% CI of diff.	Below threshold?	Summary	Adjusted P Value
				No supressors vs. CCR8-	9.85	1.839 to 17.86	Yes	*	0.0203
				No Supressors vs. CCR8+	31.98	23.97 to 39.99	Yes	****	<0.0001
				CCR8- vs. CCR8+	22.13	13.57 to 30.70	Yes	***	0.0003

## Sheet: Fig. 5B
Fig. 5B	Frequency of FOXP3– CCR8+ CD25bright cells among CD4+ T cells from the indicated patients’ samples.
	Tumor	Healthy Tissue	Blood
pt_03	0.294
pt_04	1.913
pt_06	0.72
pt_08	0.817
pt_10	0.387
pt_100	7.323	0.07	0.012
pt_102	1.048	1.127	0.04
pt_104	0.897	0.107	0.028
pt_106	0.107	0.615	0.025
pt_11	0.191
pt_13	0.892
pt_14	0.235
pt_15	0.347
pt_19	3.074
pt_23	0.203
pt_24	9.017
pt_25	0.017
pt_27	3.148
pt_28	0.867
pt_31	0.018
pt_32	0.339
pt_35	1.019
pt_36	0.152
pt_41	0.332
pt_50	0.249
pt_58	0.15	0.022	0.049
pt_60	0.022	0.11	0.046
pt_61	0.504	0.391	0.004
pt_63	1.064	0.171	0.306
pt_65	0.151	1.905	0
pt_66	0.508	0.159	0.019
pt_67	0.375	0.234	0.002
pt_68	1.76	1.211	0.092
pt_69	0.648
pt_72	0.933	0.09	0.013
pt_73	0.716
pt_75	0.612	0.068	0.107
pt_76	0.027	0.081	0.004
pt_78	0.072	0.034	0.012
pt_80	0.376	0.428	0.007
pt_81	1.4	0.391	0.014
pt_82	0.705	0.833	0.013
pt_83	6.994	0.054	0.002
pt_86	3.136	0.009	0.014
pt_87	0.524	0.424	0.056
pt_90	1.266
pt_91	0.608	0.098	0.011
pt_96	0.459	0.006	0.05
Mann-Whitney test	summary	P value
Tumor vs Healthy tissue	**	0.0027
Tumor vs blood	****	<0.0001
Blood vs Healthy tissue	****	<0.0001

[truncated: 15 more sheets: Fig. 5C, Fig. 5F, Fig. 6A, Fig. 6D, Fig. 6E, Fig. 6F, Fig. 6H, Fig. 7A, Fig. 7C, Fig. 7E, Fig. S3B, Fig. S3D, Fig. S7, Murine antibodies, Human antibodies]
